# Supplementary material for: Interface-engineered ferroelectricity of epitaxial Hf0.5Zr0.5O2 thin films
Source: Nat Commun. 2023 Mar 30;14:1780. doi: 10.1038/s41467-023-37560-3 (PMC10063548; doi:10.1038/s41467-023-37560-3)
Supplement: Supplementary file 3 — Source Data [file 41467_2023_37560_MOESM3_ESM.xlsx]

## Sheet: Fig. 1c
Time (s)	Intensity
0	4095
0.116	4095
0.232	4095
0.348	4095
0.464	4095
0.581	4095
0.696	4095
0.812	4095
0.929	4095
1.045	4095
1.161	4095
1.277	4095
1.393	4095
1.509	4095
1.625	4095
1.741	4095
1.857	4095
1.973	4057
2.089	3924
2.206	3983
2.323	3950
2.439	4021
2.555	4010
2.671	4059
2.787	4025
2.903	4049
3.019	4095
3.135	4095
3.251	4095
3.367	4095
3.484	4095
3.599	4095
3.716	4095
3.832	4095
3.948	4095
4.064	4095
4.18	4095
4.296	4095
4.412	4095
4.528	4095
4.644	4095
4.76	4058
4.876	3917
4.993	3784
5.109	3963
5.225	4032
5.341	4026
5.457	4004
5.573	4019
5.689	4021
5.805	4020
5.921	4004
6.037	3992
6.153	3953
6.269	4019
6.386	3969
6.502	3963
6.618	3953
6.734	3936
6.85	3983
6.966	4018
7.082	3943
7.198	3950
7.314	4002
7.43	3981
7.546	3998
7.663	4008
7.778	3999
7.895	3989
8.011	3922
8.127	3974
8.243	3980
8.359	3938
8.475	4002
8.591	3894
8.707	3887
8.824	3865
8.939	3968
9.055	3985
9.172	3969
9.288	3977
9.404	4033
9.52	4001
9.636	3996
9.752	4063
9.868	3965
9.984	3945
10.1	4009
10.216	3896
10.332	4037
10.449	4033
10.565	4078
10.681	4095
10.797	4026
10.913	4001
11.029	3958
11.145	4001
11.261	3949
11.377	3952
11.493	3925
11.609	3860
11.726	3850
11.841	3816
11.958	3842
12.074	3949
12.19	3884
12.306	3847
12.422	3902
12.538	3893
12.654	3816
12.77	3836
12.886	3810
13.002	3858
13.118	3851
13.234	3783
13.351	3895
13.467	3945
13.583	3959
13.699	3904
13.815	3898
13.931	3848
14.047	3834
14.163	3902
14.279	3900
14.395	3880
14.512	3848
14.627	3886
14.743	3866
14.86	3866
14.976	3832
15.092	3893
15.208	3863
15.324	3854
15.44	3939
15.556	3863
15.672	3935
15.788	3860
15.904	3854
16.021	3871
16.137	3816
16.253	3879
16.369	3877
16.485	3837
16.601	3920
16.717	3909
16.833	3864
16.949	3891
17.065	3837
17.182	3834
17.298	3909
17.413	3922
17.53	3911
17.646	3936
17.762	3917
17.878	3889
17.994	3900
18.11	3929
18.226	3840
18.342	3848
18.458	3856
18.574	3921
18.69	3846
18.807	3873
18.923	3946
19.039	4031
19.155	4017
19.271	4007
19.387	3945
19.503	3986
19.619	3961
19.735	3895
19.852	3878
19.968	3946
20.084	3903
20.201	3899
20.317	3895
20.433	4033
20.549	4095
20.665	4011
20.781	4038
20.897	4055
21.013	4052
21.129	4062
21.245	4045
21.361	4015
21.477	4021
21.594	4004
21.709	3990
21.826	3948
21.942	3940
22.058	4034
22.174	3939
22.29	4030
22.406	4008
22.522	4015
22.638	3991
22.755	3983
22.87	3962
22.986	3997
23.103	3938
23.219	3890
23.335	3817
23.451	3862
23.567	3849
23.683	3835
23.799	3880
23.915	3858
24.031	3867
24.147	3925
24.264	3901
24.38	3868
24.496	3924
24.612	3820
24.728	3914
24.844	3904
24.96	3922
25.076	3853
25.192	3911
25.308	3938
25.424	3886
25.541	3931
25.656	3916
25.773	3959
25.889	3944
26.005	3880
26.121	3953
26.237	3978
26.353	3968
26.469	3873
26.585	3907
26.701	3860
26.817	3907
26.934	3911
27.049	3911
27.166	3927
27.282	3888
27.398	3875
27.514	3951
27.63	3963
27.746	3986
27.862	3946
27.978	4006
28.094	4037
28.21	3930
28.326	3959
28.442	3867
28.559	3984
28.675	3843
28.791	3857
28.907	3893
29.023	3879
29.139	3920
29.255	3923
29.371	3856
29.487	3793
29.603	3801
29.719	3743
29.836	3828
29.952	3882
30.068	3821
30.184	3773
30.3	3858
30.416	3884
30.532	3939
30.648	3832
30.764	3882
30.88	3672
30.996	3641
31.112	3591
31.228	3314
31.345	3217
31.461	3277
31.577	2963
31.693	2925
31.809	2932
31.925	2687
32.041	2682
32.157	2605
32.273	2453
32.389	2495
32.505	2428
32.621	2354
32.738	2368
32.854	2338
32.97	2334
33.086	2345
33.202	2312
33.318	2302
33.434	2380
33.55	2328
33.666	2340
33.782	2303
33.898	2301
34.015	2330
34.131	2360
34.247	2308
34.363	2298
34.479	2363
34.595	2394
34.711	2405
34.827	2392
34.943	2366
35.059	2352
35.175	2372
35.291	2377
35.408	2380
35.524	2416
35.64	2449
35.756	2403
35.872	2455
35.988	2464
36.104	2489
36.22	2441
36.336	2442
36.452	2496
36.568	2487
36.684	2506
36.8	2510
36.917	2499
37.033	2529
37.149	2552
37.265	2532
37.382	2510
37.498	2493
37.614	2519
37.73	2522
37.846	2552
37.962	2549
38.078	2578
38.195	2581
38.311	2654
38.427	2622
38.543	2584
38.659	2659
38.775	2676
38.891	2636
39.007	2690
39.123	2724
39.239	2729
39.355	2750
39.471	2777
39.587	2753
39.704	2787
39.82	2712
39.936	2761
40.052	2786
40.168	2776
40.284	2805
40.4	2815
40.516	2818
40.632	2839
40.748	2925
40.864	2796
40.981	2857
41.096	2915
41.213	2830
41.329	2877
41.445	2931
41.561	2854
41.677	2947
41.793	2991
41.909	2842
42.025	2938
42.142	2873
42.257	2939
42.374	2925
42.49	2928
42.606	2893
42.722	2958
42.838	2931
42.954	2859
43.07	2901
43.186	2856
43.302	2826
43.418	2832
43.534	2706
43.65	2666
43.767	2730
43.883	2505
43.999	2510
44.115	2512
44.231	2396
44.347	2343
44.463	2306
44.579	2215
44.695	2186
44.811	2138
44.927	2067
45.044	2092
45.16	2057
45.276	2012
45.392	2028
45.508	1969
45.624	1964
45.74	1966
45.856	1875
45.972	1888
46.088	1889
46.204	1822
46.32	1843
46.436	1845
46.553	1826
46.669	1830
46.785	1824
46.901	1757
47.017	1789
47.133	1727
47.249	1752
47.365	1745
47.481	1712
47.597	1691
47.713	1702
47.829	1717
47.946	1690
48.062	1733
48.178	1692
48.294	1696
48.41	1723
48.526	1680
48.642	1684
48.758	1657
48.874	1726
48.99	1684
49.107	1707
49.222	1672
49.338	1686
49.455	1727
49.571	1686
49.687	1724
49.803	1701
49.919	1680
50.035	1713
50.151	1730
50.267	1764
50.383	1737
50.499	1718
50.616	1798
50.732	1787
50.848	1761
50.964	1747
51.08	1749
51.196	1746
51.312	1777
51.428	1783
51.544	1775
51.66	1758
51.776	1795
51.892	1781
52.008	1831
52.124	1762
52.241	1791
52.357	1777
52.473	1750
52.589	1777
52.705	1778
52.821	1780
52.937	1760
53.053	1799
53.169	1736
53.285	1785
53.401	1785
53.518	1702
53.634	1757
53.75	1766
53.866	1696
53.982	1769
54.098	1755
54.214	1717
54.33	1727
54.446	1714
54.562	1704
54.679	1710
54.795	1696
54.912	1688
55.028	1758
55.144	1716
55.26	1697
55.376	1701
55.492	1704
55.608	1695
55.724	1743
55.84	1657
55.956	1720
56.072	1753
56.188	1699
56.305	1714
56.421	1671
56.537	1648
56.653	1675
56.769	1656
56.885	1661
57.001	1648
57.117	1680
57.233	1632
57.349	1618
57.465	1646
57.581	1626
57.698	1633
57.814	1601
57.93	1620
58.046	1625
58.162	1573
58.278	1577
58.394	1573
58.51	1562
58.626	1549
58.742	1566
58.858	1548
58.975	1532
59.091	1605
59.207	1543
59.323	1548
59.439	1549
59.555	1527
59.671	1572
59.787	1525
59.903	1526
60.019	1549
60.135	1552
60.251	1504
60.367	1544
60.484	1530
60.6	1534
60.716	1533
60.832	1496
60.948	1485
61.064	1527
61.18	1514
61.296	1528
61.413	1515
61.528	1511
61.645	1484
61.761	1513
61.877	1508
61.993	1496
62.109	1511
62.225	1502
62.341	1522
62.457	1533
62.573	1555
62.689	1540
62.805	1506
62.921	1541
63.038	1552
63.153	1556
63.27	1548
63.386	1562
63.502	1563
63.618	1531
63.734	1581
63.85	1570
63.966	1585
64.082	1580
64.198	1610
64.314	1609
64.431	1605
64.546	1604
64.663	1605
64.779	1630
64.895	1629
65.011	1641
65.127	1621
65.243	1634
65.359	1685
65.475	1619
65.591	1652
65.707	1692
65.824	1655
65.94	1652
66.056	1675
66.172	1680
66.288	1638
66.404	1660
66.52	1651
66.636	1675
66.752	1715
66.868	1677
66.984	1694
67.1	1669
67.217	1690
67.333	1724
67.449	1708
67.565	1696
67.681	1706
67.797	1678
67.913	1699
68.029	1715
68.145	1711
68.261	1702
68.378	1738
68.493	1733
68.61	1739
68.725	1696
68.842	1732
68.958	1728
69.074	1724
69.19	1701
69.306	1727
69.422	1755
69.538	1690
69.654	1751
69.77	1701
69.886	1688
70.003	1693
70.119	1701
70.235	1709
70.351	1689
70.467	1694
70.583	1715
70.699	1693
70.815	1686
70.931	1725
71.047	1672
71.163	1695
71.279	1700
71.396	1674
71.511	1698
71.628	1679
71.744	1655
71.86	1648
71.976	1689
72.092	1675
72.208	1676
72.325	1652
72.441	1617
72.557	1648
72.673	1630
72.79	1615
72.906	1646
73.022	1640
73.138	1604
73.254	1583
73.37	1594
73.486	1596
73.602	1598
73.718	1578
73.834	1597
73.95	1608
74.066	1582
74.183	1541
74.299	1579
74.415	1569
74.531	1589
74.647	1589
74.763	1545
74.879	1559
74.995	1577
75.111	1568
75.227	1540
75.343	1545
75.46	1556
75.575	1550
75.692	1557
75.808	1557
75.924	1564
76.04	1584
76.156	1544
76.272	1549
76.388	1559
76.504	1567
76.62	1545
76.736	1563
76.852	1561
76.968	1577
77.085	1562
77.201	1568
77.317	1601
77.433	1582
77.549	1577
77.665	1593
77.781	1571
77.897	1610
78.013	1609
78.129	1599
78.245	1623
78.361	1621
78.478	1619
78.594	1616
78.71	1634
78.826	1607
78.942	1628
79.058	1607
79.174	1628
79.29	1681
79.406	1655
79.522	1659
79.638	1657
79.754	1653
79.871	1662
79.987	1688
80.103	1660
80.219	1684
80.335	1692
80.451	1688
80.567	1691
80.683	1712
80.799	1722
80.915	1725
81.031	1739
81.147	1718
81.264	1738
81.38	1728
81.496	1754
81.612	1739
81.728	1724
81.844	1746
81.96	1757
82.076	1796
82.192	1757
82.308	1760
82.424	1782
82.54	1754
82.657	1788
82.773	1793
82.889	1774
83.005	1783
83.121	1797
83.237	1796
83.353	1797
83.469	1804
83.585	1832
83.701	1844
83.818	1826
83.933	1830
84.05	1800
84.166	1840
84.282	1829
84.398	1797
84.514	1799
84.63	1840
84.746	1816
84.862	1868
84.978	1854
85.094	1845
85.21	1809
85.327	1849
85.443	1759
85.559	1811
85.675	1809
85.791	1782
85.907	1790
86.023	1797
86.139	1790
86.255	1802
86.371	1753
86.487	1805
86.603	1810
86.719	1760
86.836	1768
86.952	1761
87.068	1709
87.184	1763
87.3	1739
87.416	1682
87.532	1709
87.648	1709
87.764	1664
87.88	1691
87.996	1676
88.113	1662
88.229	1687
88.345	1656
88.461	1653
88.577	1645
88.693	1616
88.809	1658
88.925	1648
89.041	1603
89.157	1614
89.273	1637
89.389	1606
89.506	1612
89.622	1610
89.738	1585
89.855	1589
89.971	1570
90.087	1585
90.203	1587
90.319	1588
90.435	1580
90.551	1584
90.667	1574
90.783	1611
90.9	1569
91.016	1620
91.132	1601
91.248	1585
91.364	1572
91.48	1559
91.596	1578
91.712	1611
91.828	1586
91.944	1615
92.061	1599
92.177	1614
92.292	1599
92.408	1584
92.525	1608
92.641	1601
92.757	1629
92.873	1638
92.989	1619
93.105	1599
93.221	1650
93.337	1616
93.453	1649
93.57	1663
93.685	1645
93.802	1631
93.918	1669
94.034	1678
94.15	1663
94.266	1682
94.382	1659
94.498	1699
94.614	1694
94.73	1692
94.847	1695
94.962	1696
95.078	1683
95.195	1712
95.311	1702
95.427	1717
95.543	1737
95.659	1750
95.775	1764
95.891	1765
96.007	1719
96.123	1767
96.24	1798
96.355	1734
96.472	1766
96.588	1793
96.704	1788
96.82	1788
96.936	1797
97.052	1773
97.168	1803
97.284	1786
97.4	1788
97.516	1783
97.632	1792
97.748	1806
97.864	1834
97.981	1826
98.097	1764
98.213	1799
98.329	1772
98.445	1824
98.561	1843
98.677	1816
98.793	1822
98.909	1809
99.025	1805
99.142	1794
99.258	1813
99.374	1782
99.49	1841
99.606	1816
99.722	1786
99.838	1824
99.954	1807
100.07	1819
100.186	1807
100.302	1779
100.419	1842
100.534	1837
100.651	1754
100.767	1743
100.883	1761
100.999	1748
101.115	1766
101.231	1754
101.347	1691
101.463	1737
101.579	1734
101.695	1698
101.811	1690
101.928	1690
102.044	1664
102.16	1658
102.276	1676
102.392	1657
102.508	1666
102.624	1622
102.74	1607
102.856	1638
102.972	1579
103.088	1613
103.204	1612
103.321	1574
103.437	1627
103.553	1616
103.669	1564
103.785	1562
103.901	1569
104.017	1570
104.133	1560
104.249	1569
104.365	1549
104.481	1554
104.597	1561
104.713	1556
104.829	1538
104.946	1536
105.062	1561
105.178	1567
105.294	1534
105.41	1533
105.526	1580
105.642	1536
105.758	1533
105.874	1620
105.991	1574
106.107	1588
106.223	1577
106.339	1579
106.455	1560
106.571	1590
106.687	1587
106.803	1580
106.919	1566
107.035	1586
107.151	1600
107.269	1598
107.384	1629
107.5	1667
107.617	1600
107.733	1624
107.849	1622
107.965	1605
108.081	1623
108.197	1677
108.313	1637
108.429	1687
108.545	1673
108.661	1660
108.777	1657
108.893	1698
109.009	1697
109.126	1675
109.242	1695
109.358	1705
109.474	1709
109.59	1689
109.706	1721
109.822	1728
109.938	1713
110.054	1754
110.17	1757
110.287	1751
110.402	1767
110.519	1816
110.635	1766
110.751	1790
110.867	1770
110.983	1763
111.099	1790
111.215	1796
111.331	1808
111.447	1795
111.563	1801
111.68	1812
111.796	1848
111.912	1811
112.028	1847
112.144	1847
112.26	1820
112.376	1849
112.492	1862
112.608	1839
112.724	1854
112.84	1859
112.957	1832
113.073	1826
113.189	1824
113.305	1797
113.421	1817
113.537	1828
113.653	1845
113.769	1828
113.885	1806
114.001	1787
114.117	1819
114.233	1787
114.349	1821
114.466	1825
114.582	1792
114.698	1792
114.814	1774
114.93	1762
115.046	1757
115.162	1754
115.278	1714
115.394	1723
115.51	1733
115.626	1710
115.742	1710
115.859	1691
115.975	1681
116.091	1695
116.207	1660
116.323	1632
116.439	1651
116.555	1621
116.671	1619
116.787	1649
116.903	1628
117.019	1620
117.136	1640
117.252	1600
117.368	1575
117.484	1613
117.6	1585
117.716	1611
117.832	1582
117.948	1542
118.064	1574
118.18	1572
118.296	1550
118.412	1555
118.529	1556
118.645	1558
118.761	1540
118.877	1538
118.993	1541
119.109	1524
119.225	1527
119.341	1521
119.457	1545
119.573	1506
119.689	1527
119.805	1561
119.921	1533
120.038	1532
120.154	1559
120.27	1535
120.386	1531
120.502	1543
120.618	1528
120.734	1562
120.85	1561
120.966	1554
121.082	1546
121.198	1552
121.315	1566
121.432	1518
121.547	1560
121.663	1588
121.779	1568
121.895	1545
122.011	1567
122.127	1577
122.243	1565
122.359	1586
122.475	1614
122.591	1608
122.707	1626
122.823	1621
122.94	1634
123.056	1638
123.172	1665
123.288	1654
123.404	1677
123.52	1673
123.636	1679
123.752	1693
123.868	1709
123.984	1701
124.101	1697
124.216	1744
124.333	1705
124.449	1741
124.565	1746
124.681	1774
124.798	1768
124.914	1771
125.03	1743
125.146	1800
125.263	1751
125.378	1793
125.495	1835
125.611	1831
125.727	1831
125.843	1820
125.959	1812
126.075	1824
126.191	1805
126.307	1826
126.423	1833
126.539	1837
126.655	1842
126.771	1852
126.888	1805
127.004	1864
127.12	1883
127.236	1839
127.352	1844
127.468	1845
127.584	1841
127.7	1878
127.816	1832
127.932	1846
128.048	1889
128.164	1860
128.28	1827
128.397	1824
128.513	1823
128.629	1843
128.745	1868
128.861	1846
128.977	1813
129.093	1852
129.209	1767
129.325	1778
129.441	1821
129.557	1762
129.674	1755
129.79	1766
129.906	1706
130.022	1743
130.138	1730
130.254	1693
130.37	1716
130.486	1693
130.602	1674
130.718	1670
130.834	1654
130.95	1628
131.066	1629
131.183	1601
131.299	1603
131.415	1612
131.531	1551
131.647	1570
131.763	1618
131.879	1584
131.995	1594
132.112	1555
132.227	1551
132.344	1531
132.46	1562
132.576	1535
132.692	1532
132.808	1526
132.924	1541
133.04	1509
133.156	1543
133.272	1513
133.388	1510
133.504	1538
133.62	1518
133.736	1535
133.852	1501
133.969	1504
134.085	1527
134.201	1521
134.317	1536
134.433	1527
134.549	1521
134.665	1549
134.781	1533
134.897	1521
135.013	1505
135.13	1524
135.246	1524
135.362	1527
135.478	1533
135.594	1536
135.71	1531
135.826	1542
135.942	1536
136.058	1586
136.174	1534
136.29	1565
136.407	1596
136.523	1567
136.639	1567
136.755	1588
136.871	1578
136.987	1565
137.103	1615
137.219	1615
137.335	1594
137.451	1583
137.567	1604
137.684	1621
137.799	1649
137.915	1639
138.032	1635
138.148	1662
138.264	1667
138.38	1673
138.496	1665
138.612	1677
138.728	1674
138.844	1687
138.96	1703
139.076	1729
139.192	1723
139.308	1717
139.425	1755
139.541	1727
139.657	1748
139.773	1768
139.889	1737
140.005	1764
140.121	1783
140.237	1779
140.353	1797
140.469	1769
140.585	1792
140.701	1801
140.818	1813
140.934	1827
141.05	1844
141.166	1785
141.282	1852
141.398	1845
141.514	1830
141.63	1819
141.746	1841
141.862	1811
141.978	1854
142.095	1845
142.212	1841
142.328	1827
142.444	1820
142.56	1825
142.676	1821
142.792	1846
142.908	1830
143.024	1859
143.14	1796
143.256	1810
143.373	1808
143.488	1761
143.605	1765
143.721	1802
143.837	1752
143.953	1731
144.069	1750
144.185	1745
144.301	1720
144.417	1709
144.533	1700
144.649	1703
144.765	1664
144.882	1691
144.998	1646
145.114	1655
145.23	1704
145.346	1653
145.462	1628
145.578	1625
145.694	1615
145.81	1594
145.926	1615
146.042	1622
146.159	1576
146.274	1600
146.391	1563
146.507	1555
146.623	1569
146.739	1560
146.855	1553
146.971	1576
147.087	1531
147.203	1533
147.319	1509
147.435	1528
147.552	1522
147.667	1528
147.784	1538
147.9	1523
148.016	1559
148.132	1514
148.248	1503
148.364	1539
148.48	1504
148.596	1502
148.712	1551
148.828	1526
148.944	1530
149.061	1517
149.177	1513
149.293	1499
149.409	1537
149.525	1515
149.641	1510
149.757	1614
149.873	1679
149.989	1735
150.105	1724
150.221	1763
150.338	1746
150.454	1716
150.57	1779
150.686	1851
150.802	1873
150.918	1968
151.034	2012
151.15	2082
151.266	2190
151.382	2265
151.498	2365
151.614	2473
151.73	2578
151.847	2635
151.963	2691
152.079	2756
152.195	2939
152.311	2961
152.427	2947
152.543	2956
152.659	3033
152.775	2939
152.891	3009
153.007	3003
153.123	2991
153.239	3006
153.356	3023
153.472	3020
153.588	3089
153.704	3077
153.82	3080
153.936	3086
154.052	3148
154.168	3059
154.284	3114
154.4	3118
154.517	3150
154.633	3162
154.749	3201
154.865	3222
154.981	3194
155.097	3200
155.213	3236
155.329	3277
155.445	3225
155.561	3255
155.677	3278
155.793	3284
155.909	3313
156.026	3269
156.142	3240
156.258	3271
156.374	3250
156.49	3262
156.606	3284
156.722	3223
156.838	3290
156.954	3300
157.07	3233
157.186	3256
157.302	3229
157.419	3197
157.535	3231
157.651	3322
157.767	3253
157.883	3256
157.999	3255
158.115	3179
158.231	3192
158.347	3172
158.463	3145
158.579	3134
158.695	3106
158.812	3102
158.928	3090
159.044	3024
159.16	2979
159.276	3003
159.392	2971
159.508	2981
159.624	2943
159.741	2905
159.857	2942
159.973	2957
160.089	2880
160.205	2825
160.322	2859
160.438	2828
160.554	2849
160.67	2814
160.786	2789
160.902	2805
161.018	2781
161.134	2727
161.25	2754
161.366	2741
161.482	2759
161.599	2756
161.715	2738
161.831	2699
161.947	2709
162.063	2707
162.179	2721
162.295	2747
162.411	2678
162.527	2734
162.643	2743
162.759	2704
162.875	2712
162.992	2718
163.108	2726
163.224	2730
163.34	2704
163.456	2733
163.572	2747
163.688	2735
163.804	2687
163.92	2766
164.036	2712
164.153	2777
164.268	2755
164.385	2742
164.501	2761
164.617	2820
164.733	2789
164.849	2787
164.965	2817
165.081	2778
165.197	2839
165.313	2779
165.429	2831
165.545	2789
165.661	2892
165.778	2893
165.894	2829
166.01	2849
166.126	2869
166.242	2923
166.358	2894
166.474	2907
166.59	2916
166.706	2917
166.822	2943
166.938	3008
167.054	2945
167.171	2975
167.287	3018
167.403	3039
167.519	3050
167.635	3044
167.751	3043
167.867	3073
167.983	3068
168.099	3088
168.215	3094
168.332	3055
168.447	3092
168.564	3140
168.68	3113
168.796	3163
168.912	3136
169.028	3138
169.144	3194
169.26	3208
169.376	3196
169.492	3230
169.608	3222
169.724	3186
169.841	3247
169.957	3245
170.073	3247
170.189	3265
170.305	3280
170.421	3278
170.537	3276
170.653	3275
170.769	3236
170.885	3289
171.002	3257
171.117	3285
171.234	3251
171.349	3256
171.466	3245
171.582	3218
171.698	3222
171.814	3227
171.93	3274
172.046	3161
172.162	3212
172.278	3246
172.394	3107
172.51	3190
172.627	3108
172.743	3118
172.859	3142
172.975	3051
173.091	3068
173.207	3080
173.323	3013
173.439	3027
173.555	2983
173.671	2941
173.787	2940
173.903	2949
174.02	2890
174.136	2913
174.252	2894
174.368	2844
174.484	2853
174.6	2841
174.716	2826
174.832	2782
174.948	2819
175.064	2834
175.18	2761
175.296	2753
175.413	2757
175.528	2753
175.645	2708
175.761	2719
175.877	2735
175.993	2699
176.109	2674
176.225	2696
176.341	2701
176.457	2669
176.573	2657
176.689	2655
176.805	2667
176.922	2703
177.038	2690
177.154	2658
177.271	2690
177.387	2654
177.503	2653
177.619	2700
177.735	2687
177.851	2672
177.967	2691
178.083	2724
178.199	2701
178.315	2701
178.432	2714
178.548	2737
178.664	2715
178.78	2739
178.896	2769
179.012	2747
179.128	2773
179.244	2785
179.36	2768
179.476	2779
179.592	2801
179.708	2796
179.825	2811
179.941	2807
180.057	2786
180.173	2859
180.289	2812
180.405	2904
180.521	2851
180.638	2892
180.754	2899
180.869	2917
180.986	2883
181.102	2902
181.218	2927
181.334	2918
181.45	2914
181.566	2984
181.682	2972
181.798	2984
181.914	2986
182.03	3050
182.147	3016
182.262	3014
182.379	3032
182.495	3065
182.611	3091
182.727	3121
182.843	3125
182.959	3064
183.075	3188
183.191	3127
183.307	3158
183.423	3151
183.539	3166
183.656	3162
183.772	3238
183.888	3176
184.004	3228
184.12	3245
184.236	3246
184.352	3208
184.468	3274
184.584	3242
184.7	3246
184.816	3246
184.932	3225
185.048	3260
185.165	3241
185.281	3249
185.397	3248
185.513	3291
185.629	3251
185.745	3256
185.861	3230
185.977	3187
186.093	3235
186.209	3255
186.325	3177
186.441	3189
186.558	3160
186.674	3146
186.79	3178
186.906	3127
187.022	3120
187.138	3157
187.254	3086
187.37	3123
187.486	3065
187.602	3031
187.718	3007
187.835	3065
187.95	2979
188.067	2932
188.183	2947
188.299	2885
188.415	2889
188.531	2880
188.647	2837
188.763	2864
188.879	2835
188.996	2746
189.111	2772
189.227	2751
189.344	2700
189.46	2742
189.576	2716
189.692	2726
189.808	2697
189.924	2643
190.04	2641
190.156	2635
190.272	2637
190.388	2627
190.504	2611
190.621	2603
190.737	2575
190.853	2576
190.969	2571
191.085	2576
191.201	2626
191.317	2583
191.433	2594
191.549	2627
191.665	2598
191.781	2591
191.897	2590
192.014	2585
192.13	2588
192.246	2601
192.362	2628
192.478	2601
192.594	2641
192.71	2587
192.826	2620
192.942	2616
193.058	2612
193.174	2645
193.29	2665
193.406	2675
193.523	2678
193.639	2674
193.755	2663
193.871	2710
193.987	2733
194.103	2734
194.219	2759
194.335	2787
194.451	2739
194.567	2759
194.684	2795
194.8	2751
194.916	2800
195.033	2809
195.149	2844
195.265	2833
195.381	2853
195.497	2885
195.613	2858
195.729	2865
195.845	2895
195.961	2917
196.078	2947
196.193	2953
196.31	2944
196.426	2995
196.542	2993
196.658	3010
196.774	3017
196.89	3029
197.006	3033
197.122	3089
197.238	3078
197.354	3109
197.47	3019
197.587	3044
197.703	3009
197.819	2957
197.935	3019
198.051	3064
198.167	3166
198.283	3139
198.399	3205
198.515	3152
198.631	3197
198.747	3234
198.863	3239
198.98	3190
199.096	3271
199.212	3199
199.328	3267
199.444	3235
199.56	3239
199.676	3228
199.792	3205
199.908	3244
200.024	3259
200.14	3268
200.256	3249
200.372	3236
200.489	3294
200.605	3186
200.721	3193
200.837	3189
200.953	3176
201.069	3149
201.185	3133
201.301	3103
201.417	3165
201.533	3070
201.649	3071
201.766	3069
201.882	3062
201.998	3059
202.114	3084
202.23	2968
202.346	2970
202.462	2993
202.578	2915
202.694	2959
202.81	2904
202.926	2812
203.042	2868
203.158	2888
203.275	2833
203.391	2830
203.507	2785
203.623	2814
203.739	2809
203.855	2773
203.971	2706
204.087	2691
204.203	2711
204.319	2658
204.436	2651
204.551	2619
204.668	2572
204.784	2640
204.9	2595
205.016	2580
205.132	2640
205.248	2553
205.364	2551
205.48	2569
205.596	2546
205.712	2564
205.829	2510
205.945	2519
206.061	2525
206.177	2550
206.293	2549
206.409	2560
206.525	2534
206.641	2530
206.757	2558
206.873	2553
206.989	2525
207.105	2547
207.221	2571
207.337	2558
207.454	2569
207.57	2569
207.686	2575
207.802	2602
207.918	2572
208.034	2579
208.15	2603
208.266	2610
208.382	2590
208.498	2610
208.615	2667
208.73	2641
208.847	2647
208.963	2644
209.079	2654
209.195	2669
209.311	2725
209.427	2765
209.543	2726
209.659	2787
209.775	2693
209.892	2764
210.008	2808
210.123	2811
210.24	2821
210.356	2840
210.472	2869
210.588	2828
210.704	2870
210.82	2923
210.936	2913
211.052	2967
211.168	2985
211.285	2964
211.401	2976
211.516	2974
211.633	3002
211.749	3089
211.865	3080
211.981	3073
212.097	3137
212.214	3092
212.33	3131
212.446	3167
212.562	3124
212.679	3138
212.795	3127
212.911	3153
213.027	3164
213.143	3146
213.259	3217
213.375	3243
213.491	3227
213.607	3188
213.723	3230
213.839	3172
213.955	3241
214.071	3247
214.188	3236
214.304	3172
214.42	3218
214.536	3209
214.652	3228
214.768	3221
214.884	3236
215	3223
215.116	3205
215.232	3176
215.348	3160
215.465	3160
215.58	3159
215.697	3170
215.813	3147
215.929	3113
216.045	3111
216.161	3110
216.277	3078
216.393	3109
216.509	3045
216.625	3050
216.741	3015
216.857	2918
216.973	2929
217.09	2956
217.206	2856
217.322	2922
217.438	2907
217.554	2824
217.67	2818
217.786	2819
217.902	2771
218.018	2730
218.134	2761
218.251	2702
218.366	2726
218.483	2738
218.599	2640
218.715	2657
218.831	2676
218.947	2599
219.063	2650
219.179	2560
219.295	2603
219.411	2600
219.527	2575
219.643	2536
219.76	2578
219.876	2513
219.991	2551
220.108	2527
220.224	2509
220.34	2517
220.456	2546
220.572	2546
220.688	2546
220.804	2537
220.92	2530
221.036	2514
221.152	2495
221.269	2514
221.385	2563
221.501	2500
221.617	2550
221.733	2533
221.849	2516
221.965	2525
222.081	2569
222.197	2554
222.313	2572
222.43	2590
222.545	2561
222.662	2608
222.778	2601
222.894	2591
223.01	2632
223.126	2614
223.242	2650
223.358	2627
223.474	2665
223.59	2646
223.706	2683
223.823	2667
223.939	2695
224.055	2751
224.171	2733
224.287	2733
224.403	2748
224.519	2753
224.635	2753
224.751	2798
224.867	2772
224.983	2857
225.099	2828
225.216	2819
225.332	2859
225.448	2870
225.564	2908
225.68	2893
225.796	2874
225.912	2851
226.028	2955
226.144	2924
226.26	2931
226.376	2962
226.492	2966
226.608	2985
226.725	3011
226.841	3033
226.957	3043
227.073	3033
227.189	3037
227.305	3066
227.421	3092
227.537	3081
227.653	3143
227.769	3124
227.886	3127
228.001	3191
228.118	3188
228.234	3198
228.35	3179
228.466	3155
228.582	3202
228.698	3245
228.814	3131
228.93	3183
229.046	3217
229.162	3158
229.278	3170
229.394	3177
229.51	3104
229.628	3206
229.744	3131
229.86	3133
229.976	3157
230.092	3127
230.208	3174
230.324	3114
230.44	3059
230.556	3060
230.672	3100
230.788	3020
230.905	3072
231.021	3008
231.137	2958
231.253	2939
231.369	2990
231.485	2889
231.601	2906
231.717	2924
231.833	2873
231.949	2859
[truncated: 769 more rows]

## Sheet: Fig. 1d
Time (s)	Intensity
0	2973
0.116	2967
0.233	2967
0.349	3009
0.465	2965
0.581	2989
0.697	3004
0.813	3002
0.929	2989
1.045	3007
1.161	3009
1.277	2976
1.393	3021
1.509	2934
1.626	3024
1.742	3023
1.858	3204
1.974	3425
2.09	3366
2.206	3407
2.322	3393
2.438	3360
2.554	3366
2.67	3363
2.786	3355
2.903	3397
3.018	3366
3.135	3345
3.251	3312
3.367	3299
3.483	3341
3.599	3330
3.715	3304
3.831	3308
3.947	3285
4.063	3256
4.179	3310
4.296	3278
4.412	3294
4.528	3285
4.644	3283
4.76	3309
4.876	3263
4.992	3303
5.108	3226
5.224	3233
5.34	3255
5.456	3275
5.572	3262
5.688	3243
5.804	3263
5.921	3304
6.037	3239
6.153	3282
6.269	3222
6.385	3225
6.501	3254
6.617	3275
6.733	3220
6.849	3279
6.965	3242
7.081	3257
7.198	3209
7.314	3232
7.43	3183
7.546	3208
7.662	3166
7.778	3197
7.894	3198
8.01	3209
8.126	3211
8.242	3197
8.358	3196
8.475	3195
8.591	3201
8.707	3154
8.823	3215
8.939	3203
9.055	3179
9.171	3173
9.287	3140
9.403	3176
9.519	3154
9.635	3175
9.751	3153
9.867	3126
9.984	3175
10.1	3131
10.216	3174
10.332	3168
10.448	3131
10.564	3105
10.68	3135
10.796	3172
10.912	3188
11.028	3192
11.145	3165
11.26	3167
11.377	3184
11.493	3189
11.609	3185
11.725	3197
11.841	3213
11.957	3216
12.073	3197
12.189	3204
12.305	3165
12.421	3170
12.538	3137
12.654	3167
12.771	3135
12.887	3165
13.003	3190
13.119	3218
13.235	3192
13.351	3193
13.467	3079
13.583	3113
13.699	3143
13.815	3098
13.931	3182
14.047	3106
14.164	3130
14.28	3154
14.396	3156
14.512	2859
14.628	2929
14.744	2922
14.86	2953
14.976	2924
15.092	2922
15.208	2927
15.324	2926
15.441	2813
15.557	2654
15.673	2631
15.789	2637
15.905	2669
16.021	2580
16.137	2558
16.253	2593
16.369	2571
16.485	2432
16.601	2377
16.718	2391
16.833	2405
16.95	2365
17.066	2353
17.182	2368
17.298	2348
17.414	2334
17.53	2077
17.646	2114
17.762	2105
17.878	2125
17.994	2077
18.11	2112
18.227	2078
18.343	2099
18.459	2007
18.575	1915
18.691	1931
18.807	1912
18.923	1914
19.039	1899
19.155	1903
19.271	1874
19.387	1951
19.503	1711
19.62	1699
19.736	1698
19.852	1691
19.968	1681
20.084	1711
20.2	1712
20.316	1691
20.432	1660
20.548	1516
20.664	1503
20.78	1530
20.896	1504
21.013	1532
21.129	1499
21.245	1528
21.361	1502
21.477	1394
21.593	1364
21.709	1380
21.825	1369
21.941	1355
22.057	1367
22.173	1375
22.289	1378
22.406	1391
22.522	1252
22.638	1216
22.754	1227
22.87	1251
22.986	1242
23.102	1243
23.218	1242
23.334	1213
23.45	1220
23.566	1137
23.682	1141
23.798	1124
23.914	1124
24.031	1099
24.147	1109
24.263	1109
24.379	1151
24.495	1000
24.611	993
24.727	997
24.843	994
24.959	1007
25.075	992
25.192	988
25.308	1010
25.424	1001
25.54	910
25.656	921
25.772	910
25.888	918
26.004	917
26.12	924
26.236	916
26.352	917
26.468	868
26.585	817
26.7	792
26.817	812
26.933	812
27.049	825
27.165	850
27.281	828
27.397	817
27.513	758
27.629	749
27.745	744
27.861	762
27.978	774
28.094	764
28.21	755
28.326	738
28.442	725
28.558	704
28.674	692
28.79	688
28.906	701
29.022	705
29.139	713
29.254	685
29.371	695
29.487	655
29.603	648
29.719	659
29.835	666
29.951	647
30.068	629
30.184	633
30.3	640
30.416	637
30.532	593
30.649	589
30.765	586
30.881	610
30.997	599
31.113	603
31.229	594
31.345	624
31.461	587
31.577	554
31.693	550
31.809	566
31.925	571
32.041	563
32.158	574
32.274	559
32.39	579
32.506	548
32.622	515
32.738	557
32.854	528
32.97	538
33.086	551
33.202	524
33.318	530
33.434	530
33.551	518
33.667	507
33.783	508
33.899	515
34.015	520
34.131	544
34.247	516
34.363	520
34.479	493
34.595	503
34.711	499
34.827	503
34.944	515
35.06	503
35.176	502
35.292	503
35.408	497
35.524	481
35.64	484
35.756	485
35.872	481
35.988	495
36.104	482
36.221	476
36.337	500
36.453	508
36.569	462
36.685	474
36.801	478
36.917	478
37.033	495
37.149	468
37.265	473
37.381	471
37.498	482
37.613	465
37.73	474
37.846	456
37.962	474
38.078	474
38.194	476
38.31	475
38.426	466
38.542	476
38.658	484
38.774	495
38.89	476
39.006	470
39.123	472
39.239	479
39.355	473
39.471	475
39.587	474
39.703	480
39.819	478
39.935	485
40.051	463
40.167	484
40.283	479
40.399	476
40.516	482
40.632	499
40.748	481
40.864	496
40.98	483
41.096	484
41.212	483
41.328	486
41.444	485
41.561	504
41.676	497
41.793	478
41.909	502
42.025	515
42.141	486
42.257	493
42.373	484
42.489	523
42.605	509
42.721	513
42.837	513
42.953	493
43.07	504
43.186	520
43.301	512
43.418	526
43.534	536
43.65	531
43.766	514
43.882	529
43.998	519
44.114	532
44.23	525
44.346	526
44.462	541
44.579	561
44.695	555
44.811	544
44.927	543
45.043	540
45.159	538
45.275	533
45.391	551
45.507	573
45.623	566
45.739	559
45.855	567
45.972	579
46.088	589
46.204	567
46.32	568
46.436	570
46.552	584
46.668	598
46.784	609
46.9	598
47.016	589
47.132	590
47.248	586
47.365	588
47.482	641
47.598	627
47.714	649
47.83	631
47.946	639
48.062	625
48.178	626
48.294	635
48.41	629
48.526	664
48.642	683
48.759	669
48.875	669
48.991	667
49.107	668
49.223	662
49.339	665
49.455	691
49.571	692
49.687	712
49.803	701
49.919	712
50.035	710
50.152	705
50.268	698
50.384	692
50.5	749
50.616	761
50.732	745
50.848	745
50.964	750
51.08	771
51.196	745
51.312	735
51.429	748
51.544	778
51.661	793
51.777	807
51.893	811
52.009	817
52.125	796
52.241	826
52.357	794
52.473	859
52.589	855
52.705	864
52.822	850
52.937	864
53.054	877
53.17	850
53.286	839
53.402	860
53.518	915
53.634	918
53.75	910
53.866	904
53.982	887
54.098	901
54.215	888
54.331	896
54.447	925
54.563	952
54.679	965
54.795	972
54.911	943
55.027	937
55.143	958
55.259	934
55.375	959
55.491	1001
55.607	1000
55.723	1020
55.84	1014
55.956	1022
56.072	1024
56.188	1018
56.304	1005
56.42	1026
56.536	1070
56.652	1087
56.768	1063
56.884	1081
57.001	1100
57.116	1096
57.233	1065
57.349	1087
57.465	1150
57.581	1193
57.697	1196
57.813	1164
57.929	1173
58.045	1173
58.161	1165
58.277	1171
58.394	1169
58.509	1213
58.626	1224
58.742	1234
58.858	1259
58.974	1244
59.09	1218
59.206	1226
59.322	1192
59.438	1243
59.554	1304
59.67	1287
59.787	1313
59.903	1312
60.019	1328
60.135	1329
60.251	1312
60.367	1292
60.483	1365
60.599	1375
60.715	1400
60.831	1363
60.947	1365
61.063	1352
61.179	1390
61.296	1399
61.412	1388
61.528	1461
61.644	1507
61.76	1471
61.876	1486
61.992	1478
62.108	1516
62.224	1516
62.34	1473
62.456	1544
62.573	1598
62.689	1600
62.805	1620
62.921	1609
63.037	1634
63.153	1623
63.269	1600
63.385	1603
63.501	1685
63.617	1697
63.733	1689
63.849	1722
63.965	1679
64.082	1702
64.198	1716
64.314	1707
64.43	1738
64.546	1768
64.662	1786
64.778	1850
64.894	1787
65.011	1774
65.127	1798
65.243	1828
65.359	1808
65.476	1851
65.592	1904
65.708	1896
65.824	1872
65.94	1910
66.056	1902
66.172	1923
66.288	1931
66.404	1894
66.52	2007
66.636	2003
66.752	2017
66.869	2036
66.985	2051
67.101	2005
67.217	2022
67.333	2046
67.449	2072
67.565	2150
67.681	2136
67.797	2162
67.913	2150
68.03	2180
68.146	2172
68.262	2135
68.378	2176
68.494	2239
68.61	2266
68.726	2261
68.842	2260
68.958	2265
69.074	2258
69.19	2253
69.306	2274
69.422	2287
69.539	2288
69.655	2341
69.771	2348
69.887	2326
70.003	2306
70.119	2341
70.235	2313
70.351	2316
70.467	2335
70.583	2356
70.699	2395
70.816	2375
70.931	2419
71.048	2383
71.164	2384
71.28	2354
71.396	2401
71.512	2409
71.628	2359
71.744	2457
71.86	2428
71.976	2413
72.092	2440
72.208	2419
72.324	2457
72.441	2481
72.557	2469
72.673	2461
72.789	2443
72.905	2472
73.021	2484
73.137	2474
73.253	2485
73.369	2427
73.485	2508
73.602	2481
73.717	2475
73.834	2451
73.95	2446
74.066	2413
74.182	2439
74.298	2414
74.414	2458
74.53	2409
74.646	2373
74.762	2392
74.878	2364
74.995	2356
75.111	2349
75.227	2320
75.343	2348
75.459	2322
75.575	2319
75.691	2341
75.807	2342
75.923	2326
76.039	2334
76.155	2328
76.271	2329
76.388	2328
76.504	2356
76.62	2302
76.736	2308
76.852	2340
76.968	2292
77.084	2271
77.2	2321
77.316	2315
77.432	2305
77.548	2284
77.664	2290
77.78	2286
77.897	2310
78.013	2317
78.013	2317
78.13	2322
78.245	2363
78.362	2396
78.478	2545
78.594	2646
78.71	2674
78.826	2689
78.942	2832
79.058	2817
79.174	2839
79.29	2829
79.406	2924
79.523	2973
79.638	2942
79.755	3089
79.871	3099
79.987	3148
80.103	3135
80.219	3137
80.335	3281
80.451	3341
80.567	3306
80.684	3295
80.799	3344
80.915	3419
81.032	3447
81.148	3577
81.264	3514
81.38	3500
81.496	3540
81.612	3589
81.728	3655
81.844	3701
81.96	3676
82.076	3700
82.192	3744
82.309	3729
82.424	3737
82.541	3869
82.657	3775
82.773	3858
82.889	3883
83.005	3873
83.121	3835
83.237	3912
83.353	3885
83.469	3851
83.585	3848
83.702	3891
83.818	3851
83.934	3867
84.05	3886
84.166	3859
84.282	3779
84.398	3800
84.514	3816
84.63	3832
84.746	3831
84.862	3800
84.978	3838
85.094	3805
85.211	3833
85.327	3854
85.443	3821
85.559	3781
85.675	3794
85.791	3823
85.907	3843
86.023	3823
86.139	3813
86.255	3761
86.372	3804
86.488	3806
86.604	3796
86.72	3757
86.836	3722
86.952	3740
87.068	3770
87.184	3750
87.3	3731
87.416	3713
87.532	3694
87.648	3624
87.765	3628
87.88	3663
87.997	3634
88.113	3688
88.229	3744
88.345	3765
88.461	3771
88.577	3749
88.693	3671
88.809	3704
88.925	3738
89.041	3772
89.157	3733
89.274	3788
89.39	3746
89.506	3749
89.622	3739
89.738	3762
89.854	3737
89.97	3751
90.086	3760
90.202	3759
90.318	3726
90.434	3769
90.551	3720
90.667	3673
90.783	3730
90.899	3717
91.015	3712
91.131	3723
91.247	3743
91.363	3723
91.479	3683
91.595	3747
91.711	3683
91.827	3636
91.943	3661
92.06	3678
92.176	3695
92.292	3619
92.408	3650
92.524	3679
92.64	3716
92.756	3747
92.872	3667
92.988	3675
93.104	3704
93.221	3731
93.337	3704
93.452	3683
93.569	3667
93.685	3698
93.801	3711
93.917	3674
94.033	3714
94.149	3644
94.265	3651
94.381	3651
94.497	3624
94.613	3620
94.73	3602
94.846	3591
94.962	3618
95.079	3660
95.195	3633
95.311	3662
95.427	3652
95.543	3636
95.659	3669
95.775	3564
95.891	3523
96.007	3481
96.124	3481
96.24	3501
96.356	3589
96.472	3555
96.588	3459
96.704	3513
96.82	3560
96.936	3537
97.052	3632
97.168	3645
97.284	3543
97.4	3663
97.517	3631
97.633	3675
97.748	3626
97.865	3596
97.981	3578
98.097	3591
98.213	3637
98.329	3598
98.445	3554
98.561	3651
98.677	3592
98.794	3640
98.909	3598
99.026	3594
99.142	3610
99.258	3621
99.374	3611
99.49	3582
99.606	3676
99.722	3574
99.838	3610
99.954	3504
100.07	3099
100.186	3237
100.303	3157
100.419	2875
100.535	2895
100.651	2781
100.767	2625
100.883	2596
100.999	2442
101.115	2286
101.231	2270
101.347	2094
101.463	1981
101.579	1963
101.696	1792
101.812	1771
101.928	1766
102.044	1578
102.16	1577
102.276	1596
102.392	1463
102.508	1480
102.624	1498
102.74	1413
102.856	1433
102.972	1460
103.089	1398
103.205	1379
103.321	1381
103.437	1380
103.553	1375
103.669	1392
103.785	1418
103.901	1366
104.017	1435
104.133	1422
104.249	1405
104.365	1482
104.481	1470
104.598	1512
104.713	1516
104.83	1538
104.946	1557
105.062	1593
105.178	1602
105.294	1613
105.41	1658
105.526	1637
105.642	1678
105.759	1736
105.874	1757
105.991	1774
106.107	1815
106.223	1816
106.339	1844
106.455	1889
106.571	1856
106.687	1941
106.803	1967
106.919	1975
107.035	2021
107.152	2039
107.268	2072
107.384	2121
107.5	2162
107.616	2187
107.732	2276
107.848	2263
107.964	2278
108.08	2362
108.196	2342
108.312	2405
108.428	2420
108.544	2436
108.661	2419
108.777	2497
108.893	2518
109.009	2592
109.125	2590
109.241	2634
109.357	2586
109.473	2704
109.589	2701
109.705	2712
109.821	2742
109.937	2719
110.053	2774
110.17	2830
110.286	2839
110.402	2883
110.518	2893
110.634	2923
110.75	2941
110.866	2965
110.982	2923
111.098	2959
111.214	3015
111.33	2929
111.446	2976
111.563	3053
111.679	2940
111.795	3008
111.911	3010
112.027	2964
112.143	3087
112.259	3007
112.375	2967
112.492	3060
112.608	2991
112.724	3044
112.84	3067
112.957	2989
113.073	2971
113.189	3031
113.305	2910
113.421	2953
113.537	2990
113.653	2768
113.769	2855
113.885	2840
114.002	2620
114.117	2654
114.234	2658
114.35	2377
114.466	2421
114.582	2408
114.698	2189
114.814	2229
114.93	2143
115.046	1981
115.162	2049
115.278	1908
115.395	1821
115.51	1858
115.627	1723
115.743	1671
115.859	1717
115.975	1562
116.091	1536
116.207	1572
116.323	1473
116.439	1495
116.555	1508
116.671	1445
116.787	1430
116.903	1452
117.02	1400
117.136	1426
117.252	1428
117.368	1416
117.484	1410
117.6	1417
117.716	1421
117.832	1422
117.948	1427
118.064	1438
118.18	1449
118.297	1462
118.413	1445
118.528	1466
118.645	1514
118.761	1493
118.877	1522
118.993	1555
119.109	1568
119.225	1576
119.341	1612
119.457	1610
119.574	1658
119.69	1700
119.806	1680
119.922	1732
120.038	1749
120.154	1709
120.27	1733
120.386	1788
120.502	1817
120.618	1861
120.734	1892
120.85	1904
120.966	1989
121.083	1996
121.199	2004
121.315	2029
121.431	2086
121.547	2063
121.663	2129
121.779	2199
121.895	2201
122.011	2244
122.127	2247
122.243	2236
122.359	2293
122.475	2295
122.592	2280
122.708	2331
122.824	2347
122.94	2404
123.056	2417
123.172	2464
123.288	2485
123.404	2477
123.52	2492
123.636	2515
123.752	2569
123.868	2543
123.985	2593
124.101	2618
124.217	2628
124.333	2658
124.449	2694
124.565	2650
124.681	2710
124.797	2771
124.913	2730
125.029	2813
125.145	2809
125.261	2775
125.378	2849
125.494	2905
125.61	2805
125.726	2908
125.842	2968
125.958	2769
126.074	2940
126.19	2932
126.306	2782
126.422	2899
126.538	2827
126.654	2707
126.771	2778
126.887	2699
127.003	2667
127.119	2730
127.235	2566
127.351	2527
127.467	2591
127.583	2414
127.699	2430
127.816	2487
127.932	2237
128.048	2281
128.163	2329
128.28	2124
128.396	2109
128.512	2106
128.628	1942
128.744	1968
128.86	1884
128.976	1787
129.092	1803
129.209	1719
129.324	1659
129.44	1651
129.557	1593
129.673	1538
129.789	1544
129.905	1464
130.022	1434
130.138	1445
130.254	1383
130.37	1381
130.486	1381
130.602	1311
130.718	1319
130.835	1357
130.951	1301
131.067	1285
131.183	1328
131.299	1268
131.415	1298
131.531	1295
131.647	1311
131.763	1285
131.879	1321
131.996	1308
132.111	1324
132.228	1352
132.343	1319
132.46	1368
132.576	1372
132.692	1407
132.808	1419
132.924	1497
133.04	1477
133.156	1451
133.272	1511
133.388	1554
133.504	1554
133.621	1606
133.737	1565
133.853	1599
133.969	1637
134.085	1646
134.201	1661
134.317	1709
134.433	1708
134.549	1725
134.665	1775
134.782	1795
134.897	1804
135.014	1806
135.13	1827
135.246	1875
135.362	1892
135.478	1928
135.594	1958
135.71	1975
135.826	2013
135.942	2081
136.058	2070
136.175	2079
136.29	2126
136.407	2145
136.523	2161
136.639	2245
136.755	2215
136.871	2219
136.987	2301
137.103	2323
137.219	2299
137.335	2325
137.451	2355
137.568	2334
137.684	2416
137.8	2456
137.916	2358
138.032	2469
138.148	2466
138.264	2492
138.38	2474
138.496	2437
138.612	2481
138.728	2522
138.844	2495
138.96	2572
139.077	2591
139.193	2555
139.309	2571
139.425	2612
139.541	2504
139.657	2563
139.773	2650
139.889	2519
140.005	2639
140.121	2635
140.237	2479
140.353	2540
140.469	2561
140.586	2452
140.702	2545
140.818	2505
140.934	2347
141.05	2470
141.166	2419
141.282	2340
141.398	2398
141.514	2271
141.63	2232
141.746	2278
141.862	2127
141.979	2095
142.095	2113
142.211	1950
142.327	1962
142.443	1967
142.559	1743
142.675	1809
142.791	1801
142.907	1631
143.023	1695
143.139	1696
143.256	1519
143.371	1528
143.488	1529
143.604	1435
143.72	1448
143.836	1412
143.952	1352
144.068	1363
144.184	1322
144.3	1302
144.416	1301
144.532	1262
144.649	1249
144.765	1234
144.881	1189
144.997	1215
145.113	1233
145.229	1221
145.345	1249
145.461	1256
145.577	1226
145.693	1201
145.81	1250
145.925	1194
146.042	1231
146.158	1243
146.274	1210
146.39	1225
146.506	1242
146.622	1248
146.738	1239
146.854	1264
146.97	1295
147.086	1271
147.202	1325
147.318	1337
147.435	1344
147.551	1367
147.668	1393
147.784	1416
147.9	1442
148.016	1449
148.132	1476
148.248	1527
148.364	1528
148.48	1589
148.596	1606
148.713	1642
148.829	1658
148.944	1691
149.061	1683
149.177	1722
149.293	1782
149.409	1800
149.525	1816
149.641	1866
149.757	1886
149.873	1884
149.989	1931
150.105	1950
150.222	2000
150.338	2010
150.454	2001
150.57	2096
150.686	2101
150.802	2079
150.918	2137
151.034	2173
151.15	2169
151.266	2205
151.382	2213
151.498	2229
151.615	2266
151.731	2278
151.847	2290
151.963	2326
152.079	2346
152.195	2308
152.311	2391
152.427	2415
152.543	2352
152.659	2468
152.775	2427
152.891	2392
153.008	2476
153.124	2406
153.24	2462
153.356	2533
153.472	2432
153.588	2433
153.704	2499
153.82	2341
153.936	2408
154.052	2439
154.168	2263
154.284	2372
154.4	2414
154.517	2170
154.633	2285
154.749	2277
154.865	2099
154.981	2194
155.097	2172
155.213	2037
155.329	2065
155.445	2006
155.561	1892
155.677	1936
155.793	1877
155.91	1824
156.026	1886
156.142	1746
156.258	1725
156.374	1780
156.49	1639
156.606	1610
156.722	1656
156.838	1521
156.954	1577
157.07	1556
157.186	1445
157.303	1445
157.419	1447
157.535	1354
157.651	1373
157.767	1338
157.883	1297
157.999	1295
158.115	1275
158.231	1235
158.347	1275
158.464	1198
158.58	1181
158.696	1203
158.812	1162
158.928	1139
159.044	1161
159.16	1122
159.276	1132
159.392	1153
159.508	1117
159.624	1126
159.74	1147
159.856	1116
159.972	1127
160.089	1159
160.205	1136
160.321	1153
160.437	1186
160.553	1181
160.669	1208
160.785	1227
160.901	1244
161.017	1233
161.133	1268
161.249	1313
161.365	1295
161.482	1327
161.598	1340
161.714	1363
161.83	1398
161.946	1421
162.062	1441
162.178	1446
162.294	1487
162.41	1505
162.526	1551
162.643	1545
162.758	1584
162.875	1623
162.991	1646
163.107	1666
163.223	1691
163.339	1655
163.455	1738
163.571	1770
163.687	1768
163.803	1765
163.919	1814
164.036	1828
164.152	1888
164.268	1877
164.384	1878
164.5	1951
164.616	1902
164.732	1963
164.848	1987
164.965	2035
165.081	2030
165.197	2056
165.313	2126
165.43	2081
165.546	2151
165.662	2140
165.778	2158
165.894	2166
166.01	2207
166.126	2109
166.242	2141
166.358	2214
166.474	2091
166.59	2174
166.707	2211
166.822	2073
166.938	2178
167.055	2185
167.171	2103
167.287	2195
167.403	2132
167.519	2107
167.635	2176
167.751	2090
167.867	2147
167.983	2156
168.099	2077
168.215	2131
168.332	2170
168.448	2020
168.564	2063
168.68	2169
168.796	1945
168.912	2017
169.028	2023
169.144	1892
169.26	1944
169.376	1901
169.493	1844
169.609	1888
169.725	1845
169.84	1771
169.957	1762
170.073	1708
170.189	1669
170.305	1692
170.421	1560
170.537	1578
170.653	1601
170.769	1447
170.885	1441
171.002	1458
171.118	1394
171.234	1352
171.35	1373
171.466	1264
171.582	1277
171.698	1274
171.814	1184
171.93	1185
172.046	1200
172.162	1138
172.279	1157
172.395	1157
172.511	1097
172.626	1135
172.743	1104
172.859	1103
172.975	1109
173.091	1090
173.207	1086
173.323	1095
173.439	1109
173.555	1086
173.672	1118
173.788	1084
173.904	1121
174.02	1114
174.136	1109
174.252	1121
174.368	1165
174.484	1152
174.6	1147
174.716	1191
174.832	1173
174.948	1181
175.064	1217
175.181	1243
175.297	1207
175.413	1260
175.529	1240
175.645	1254
175.761	1309
175.877	1313
175.993	1326
176.109	1372
176.225	1368
176.341	1393
176.458	1410
176.574	1447
176.69	1477
176.806	1487
176.922	1487
177.038	1521
177.154	1572
177.27	1553
177.386	1582
177.502	1633
177.618	1620
177.734	1693
177.851	1696
177.967	1675
178.083	1681
178.199	1750
178.315	1774
178.431	1779
178.547	1809
178.663	1863
178.779	1856
178.895	1899
179.011	1894
179.127	1930
179.243	1930
179.359	1951
179.476	1971
179.592	1968
179.708	1968
179.824	1966
179.94	2044
180.056	1995
180.172	2047
180.288	2095
180.404	2034
180.52	2111
180.636	2110
180.753	2058
180.869	2143
180.985	2133
181.101	2089
181.217	2162
181.333	2089
181.449	2092
181.565	2122
181.681	2109
181.797	2089
181.913	2124
182.029	2044
182.146	2056
182.262	2118
182.378	1988
182.495	1987
182.611	2035
182.727	1868
182.843	1897
182.959	1994
183.075	1761
183.191	1820
183.308	1818
183.424	1693
183.54	1733
183.656	1735
183.772	1603
183.888	1658
184.004	1602
184.12	1508
184.236	1526
184.352	1480
184.468	1421
184.584	1468
184.7	1397
184.816	1360
184.933	1377
185.049	1301
185.165	1289
185.281	1319
185.397	1218
185.513	1271
185.629	1270
185.745	1217
185.861	1212
185.977	1195
186.093	1145
186.209	1131
186.326	1128
186.441	1118
186.558	1118
186.674	1106
186.79	1094
186.906	1090
187.022	1097
187.138	1071
187.254	1088
187.37	1065
187.487	1062
187.602	1116
187.719	1041
187.835	1086
187.951	1092
188.067	1074
188.183	1075
188.299	1110
188.415	1095
188.531	1103
188.647	1124
188.763	1116
188.879	1148
188.995	1183
189.112	1166
189.228	1182
189.344	1216
189.46	1229
189.576	1223
189.692	1271
189.808	1269
189.924	1313
190.04	1320
190.156	1320
190.273	1371
190.389	1367
190.505	1399
190.621	1445
190.737	1462
190.853	1476
190.969	1513
191.085	1533
191.201	1531
191.317	1575
191.433	1566
191.549	1586
191.665	1621
191.781	1640
191.898	1653
192.014	1668
192.13	1680
192.246	1731
192.362	1743
192.478	1751
192.594	1765
192.71	1763
192.826	1798
192.942	1789
193.058	1828
193.175	1837
193.291	1842
193.407	1836
193.523	1886
193.639	1904
193.755	1919
193.871	1973
193.987	1951
194.103	1937
194.219	1957
194.335	1952
194.451	1939
194.567	1909
194.684	1879
194.8	1898
194.916	1967
195.032	1808
195.148	1923
195.264	1931
195.38	1840
195.496	1881
195.612	1913
195.728	1831
195.844	1886
195.96	1840
196.077	1858
196.193	1917
196.309	1796
196.425	1821
196.541	1852
196.657	1775
196.773	1784
196.889	1824
197.005	1735
197.121	1756
197.238	1766
197.353	1671
197.469	1702
197.586	1698
197.702	1621
197.818	1622
197.934	1641
198.05	1550
198.166	1592
198.282	1540
198.398	1464
198.514	1511
198.63	1450
198.747	1389
198.862	1419
198.979	1327
199.095	1294
199.211	1318
199.327	1234
199.443	1251
199.559	1285
199.675	1174
199.791	1167
199.908	1205
200.024	1105
200.141	1114
200.256	1121
200.373	1082
200.489	1094
200.605	1097
200.721	1072
200.837	1079
200.953	1062
201.069	1025
201.185	1033
201.301	1053
201.418	1034
201.534	1054
201.65	1046
201.766	1049
201.882	1073
201.998	1078
202.114	1086
202.23	1095
202.346	1106
202.462	1113
202.578	1114
202.695	1145
202.81	1146
202.927	1165
203.043	1185
203.159	1177
203.275	1213
203.391	1210
203.507	1211
203.623	1246
203.739	1250
203.855	1260
203.971	1291
204.087	1302
204.203	1324
204.32	1331
204.436	1335
204.552	1382
204.668	1365
204.784	1416
204.9	1439
205.016	1453
205.132	1475
205.248	1495
205.364	1492
205.48	1502
205.596	1535
205.713	1542
205.829	1585
205.945	1601
206.061	1600
206.177	1632
206.293	1625
206.409	1648
206.525	1650
206.641	1701
206.757	1715
206.873	1731
206.99	1702
207.106	1720
207.222	1718
207.338	1694
207.454	1742
207.57	1717
207.686	1726
207.802	1711
207.918	1712
208.034	1715
208.15	1789
208.266	1766
208.383	1825
208.498	1832
208.615	1814
208.731	1847
208.847	1847
208.963	1791
209.079	1876
209.195	1855
209.311	1779
209.427	1880
209.543	1875
209.659	1855
209.776	1871
209.892	1850
210.008	1813
210.124	1886
210.24	1808
210.356	1803
210.472	1841
210.588	1784
210.704	1763
210.82	1770
210.936	1699
211.052	1703
211.169	1747
211.285	1622
211.401	1622
211.517	1674
211.633	1504
211.749	1536
211.865	1551
211.981	1448
212.097	1464
212.213	1458
212.33	1351
212.445	1422
212.561	1384
212.678	1296
212.794	1312
212.91	1293
213.026	1219
213.142	1273
213.258	1193
213.374	1213
213.49	1219
213.606	1154
213.723	1161
213.838	1166
213.955	1119
214.071	1122
214.187	1133
214.303	1064
214.419	1100
214.535	1081
214.651	1050
214.767	1053
214.883	1044
214.999	999
215.115	1004
215.231	1001
215.348	1005
215.463	1002
215.58	1020
215.696	1024
215.812	1007
215.928	1030
216.044	1018
216.16	1043
216.276	1041
216.392	1048
216.508	1068
216.624	1073
216.741	1090
216.857	1105
216.973	1116
217.089	1116
217.205	1150
217.321	1161
217.438	1145
217.554	1185
217.67	1174
217.786	1186
217.902	1215
218.019	1216
218.135	1241
218.251	1262
218.367	1258
218.483	1303
218.599	1266
218.715	1295
218.831	1343
218.947	1337
219.063	1350
219.179	1357
219.295	1341
219.412	1381
219.528	1375
219.643	1377
219.76	1439
219.876	1424
219.992	1453
220.108	1495
220.224	1499
220.34	1539
220.456	1522
220.573	1534
220.688	1563
220.805	1575
220.921	1567
221.037	1599
221.153	1621
221.269	1586
221.385	1622
221.501	1626
221.617	1635
221.733	1701
221.849	1660
221.965	1658
222.081	1732
222.198	1676
222.313	1683
222.43	1703
222.546	1712
222.662	1738
222.778	1748
222.894	1673
223.01	1726
223.126	1722
223.242	1655
223.358	1652
223.474	1724
223.59	1621
223.706	1659
223.823	1652
223.939	1585
224.055	1653
224.171	1648
224.287	1574
224.403	1628
224.519	1554
224.635	1531
224.751	1602
224.867	1514
224.983	1507
225.099	1543
225.216	1470
225.332	1479
225.448	1525
225.564	1434
225.68	1465
225.796	1486
225.912	1387
226.028	1420
226.144	1445
226.26	1337
226.376	1355
226.493	1344
226.609	1292
226.725	1308
226.841	1296
226.957	1215
227.073	1240
227.189	1221
227.305	1213
227.421	1225
227.537	1153
227.653	1144
227.77	1156
227.885	1101
228.002	1074
228.118	1092
228.234	1045
228.35	1046
228.466	1071
228.582	1006
228.698	1022
228.814	1040
228.93	990
229.046	995
229.163	1007
229.279	992
229.395	989
229.511	1003
229.627	996
229.743	1021
229.859	1028
229.975	1020
230.091	1029
230.207	1048
230.323	1045
230.439	1064
230.556	1075
230.672	1075
230.788	1077
230.904	1088
231.02	1102
231.136	1142
231.252	1154
231.368	1150
231.484	1165
231.6	1201
231.716	1185
231.832	1207
[truncated: 1,359 more rows]

## Sheet: Fig. 1e
2θ	Intensity (A-type)	2θ	Intensity (B-type)
20	1.69897	20	1.36173
20.03	1.77815	20.03	1.07918
20.06	1.69897	20.06	1.14613
20.0901	1.47712	20.0901	1.17609
20.1201	1.60206	20.1201	1.27875
20.1501	2	20.1501	1.07918
20.1801	1.69897	20.1801	1.25527
20.2101	1.90309	20.2101	1.07918
20.2402	1.77815	20.2402	1.11394
20.2702	1.77815	20.2702	1.11394
20.3002	2.11394	20.3002	1.25527
20.3302	2.07918	20.3302	1
20.3602	1.8451	20.3602	1.04139
20.3902	2	20.3902	1.07918
20.4203	2.17609	20.4203	0.95424
20.4503	2.20412	20.4503	1
20.4803	2	20.4803	0.95424
20.5103	2.34242	20.5103	1.04139
20.5403	1.8451	20.5403	0.30103
20.5704	2.17609	20.5704	0
20.6004	2.07918	20.6004	0.69897
20.6304	2.34242	20.6304	1
20.6604	2	20.6604	1.04139
20.6904	2.17609	20.6904	1.14613
20.7205	2.11394	20.7205	1.04139
20.7505	2.04139	20.7505	0.95424
20.7805	2.04139	20.7805	1.07918
20.8105	1.90309	20.8105	1.25527
20.8405	2.04139	20.8405	1.04139
20.8705	1.90309	20.8705	1.04139
20.9006	1.95424	20.9006	1.34242
20.9306	2.04139	20.9306	1.32222
20.9606	1.95424	20.9606	1.44716
20.9906	1.8451	20.9906	1.23045
21.0206	1.47712	21.0206	1.34242
21.0507	1.69897	21.0507	1.44716
21.0807	2	21.0807	1.4624
21.1107	1.8451	21.1107	1.4624
21.1407	2	21.1407	1.54407
21.1707	1.95424	21.1707	1.51851
21.2008	2.04139	21.2008	1.47712
21.2308	2.04139	21.2308	1.4624
21.2608	2.27875	21.2608	1.41497
21.2908	2.23045	21.2908	1.41497
21.3208	2.34242	21.3208	1.54407
21.3508	2	21.3508	1.47712
21.3809	2.27875	21.3809	1.47712
21.4109	2.44716	21.4109	1.43136
21.4409	2.36173	21.4409	1.43136
21.4709	2.34242	21.4709	1.44716
21.5009	2.4624	21.5009	1.38021
21.531	2.4624	21.531	1.38021
21.561	2.54407	21.561	1.47712
21.591	2.5563	21.591	1.36173
21.621	2.49136	21.621	1.07918
21.651	2.53148	21.651	1.23045
21.6811	2.4624	21.6811	1.11394
21.7111	2.43136	21.7111	1.20412
21.7411	2.60206	21.7411	0.95424
21.7711	2.30103	21.7711	1.25527
21.8011	2.5563	21.8011	0.77815
21.8311	2.4624	21.8311	1.07918
21.8612	2.41497	21.8612	0.95424
21.8912	2.36173	21.8912	1.30103
21.9212	2.39794	21.9212	1.30103
21.9512	2.39794	21.9512	1.14613
21.9812	2.23045	21.9812	1.30103
22.0113	2.23045	22.0113	1.23045
22.0413	2.30103	22.0413	1.39794
22.0713	2.23045	22.0713	1.38021
22.1013	2.20412	22.1013	1.54407
22.1313	2.25527	22.1313	1.50515
22.1614	2.34242	22.1614	1.53148
22.1914	2.4624	22.1914	1.60206
22.2214	2.32222	22.2214	1.73239
22.2514	2.54407	22.2514	1.79239
22.2814	2.50515	22.2814	1.89763
22.3114	2.57978	22.3114	1.85733
22.3415	2.73239	22.3415	1.89209
22.3715	2.73239	22.3715	1.83885
22.4015	2.70757	22.4015	1.89763
22.4315	2.90309	22.4315	1.91908
22.4615	2.76343	22.4615	1.92428
22.4916	2.79239	22.4916	1.91381
22.5216	2.80618	22.5216	1.90849
22.5516	2.93952	22.5516	1.95424
22.5816	3.03743	22.5816	2.02938
22.6116	3.22272	22.6116	2.13354
22.6417	3.81425	22.6417	2.55871
22.6717	5.52946	22.6717	4.20935
22.7017	6.53087	22.7017	5.2016
22.7317	6.39896	22.7317	5.39008
22.7617	6.14763	22.7617	5.50505
22.7917	5.24339	22.7917	4.63187
22.8218	4.17377	22.8218	3.52166
22.8518	4.05461	22.8518	3.10653
22.8818	3.95134	22.8818	2.94645
22.9118	3.89376	22.9118	2.83696
22.9418	3.85854	22.9418	2.83948
22.9719	3.81425	22.9719	2.80754
23.0019	3.79029	23.0019	2.73957
23.0319	3.77887	23.0319	2.71517
23.0619	3.76864	23.0619	2.69373
23.0919	3.76492	23.0919	2.66745
23.122	3.70415	23.122	2.67117
23.152	3.7007	23.152	2.54407
23.182	3.67025	23.182	2.63849
23.212	3.64836	23.212	2.59106
23.242	3.62325	23.242	2.57864
23.272	3.57978	23.272	2.549
23.3021	3.57403	23.3021	2.549
23.3321	3.54283	23.3321	2.51851
23.3621	3.52892	23.3621	2.4843
23.3921	3.47712	23.3921	2.45025
23.4221	3.4456	23.4221	2.44404
23.4522	3.41162	23.4522	2.45332
23.4822	3.34635	23.4822	2.3962
23.5122	3.30963	23.5122	2.35411
23.5422	3.26951	23.5422	2.34439
23.5722	3.26717	23.5722	2.26717
23.6023	3.23045	23.6023	2.31387
23.6323	3.15836	23.6323	2.22531
23.6623	3.07188	23.6623	2.26007
23.6923	3.01703	23.6923	2.21219
23.7223	2.95424	23.7223	2.15229
23.7523	2.98677	23.7523	2.10721
23.7824	2.85126	23.7824	2.04922
23.8124	2.77085	23.8124	2.02938
23.8424	2.716	23.8424	1.93952
23.8724	2.60206	23.8724	1.90309
23.9024	2.49136	23.9024	1.80618
23.9325	2.39794	23.9325	1.79934
23.9625	2.30103	23.9625	1.61278
23.9925	2.30103	23.9925	1.77815
24.0225	2.17609	24.0225	1.6902
24.0525	1.95424	24.0525	1.64345
24.0826	1.90309	24.0826	1.4624
24.1126	1.95424	24.1126	1.43136
24.1426	1.60206	24.1426	1.38021
24.1726	1.69897	24.1726	1.34242
24.2026	1	24.2026	0.95424
24.2326	1.8451	24.2326	1.04139
24.2627	1.77815	24.2627	1.07918
24.2927	1.90309	24.2927	0.95424
24.3227	1.8451	24.3227	0.47712
24.3527	1.60206	24.3527	0.47712
24.3827	1.69897	24.3827	0.69897
24.4128	1.95424	24.4128	0.60206
24.4428	2.11394	24.4428	0.47712
24.4728	1.95424	24.4728	0.8451
24.5028	1.8451	24.5028	0.60206
24.5328	2.36173	24.5328	0.90309
24.5629	2.43136	24.5629	0.8451
24.5929	2.30103	24.5929	1.14613
24.6229	1.95424	24.6229	0.95424
24.6529	2.23045	24.6529	1.20412
24.6829	2.07918	24.6829	1.11394
24.7129	2.11394	24.7129	0.90309
24.743	1.95424	24.743	1.38021
24.773	1.69897	24.773	1.25527
24.803	2.14613	24.803	1.30103
24.833	2.11394	24.833	1.07918
24.863	2.04139	24.863	1.27875
24.8931	2.11394	24.8931	1.41497
24.9231	1.8451	24.9231	1.23045
24.9531	1.8451	24.9531	1.17609
24.9831	1.8451	24.9831	1.34242
25.0131	1.77815	25.0131	1.14613
25.0432	1.77815	25.0432	1.32222
25.0732	1.77815	25.0732	1.20412
25.1032	1.77815	25.1032	1.27875
25.1332	1.90309	25.1332	1
25.1632	1	25.1632	1.14613
25.1932	1.30103	25.1932	1.07918
25.2233	1.47712	25.2233	1.04139
25.2533	1.8451	25.2533	1
25.2833	1.30103	25.2833	0.69897
25.3133	1.60206	25.3133	1.04139
25.3433	1	25.3433	0.77815
25.3734	1.60206	25.3734	0.95424
25.4034	1	25.4034	1
25.4334	1	25.4334	0.69897
25.4634	1.47712	25.4634	0.60206
25.4934	1.8451	25.4934	0.90309
25.5235	1.60206	25.5235	--
25.5535	1.69897	25.5535	0.47712
25.5835	1.47712	25.5835	0.77815
25.6135	1.60206	25.6135	0.90309
25.6435	1.47712	25.6435	0
25.6735	1.69897	25.6735	--
25.7036	1.77815	25.7036	0.30103
25.7336	1.8451	25.7336	0.69897
25.7636	1.60206	25.7636	0.30103
25.7936	1.69897	25.7936	0.69897
25.8236	1.60206	25.8236	0.69897
25.8537	1.77815	25.8537	0.69897
25.8837	1.8451	25.8837	0.90309
25.9137	1.30103	25.9137	1
25.9437	1.47712	25.9437	0.8451
25.9737	1.47712	25.9737	0.47712
26.0038	1.47712	26.0038	0.77815
26.0338	1.60206	26.0338	0.77815
26.0638	1.69897	26.0638	0.8451
26.0938	1.69897	26.0938	0.8451
26.1238	1.47712	26.1238	0.8451
26.1538	1.69897	26.1538	0.90309
26.1839	1.60206	26.1839	0.95424
26.2139	1.47712	26.2139	0.95424
26.2439	1.8451	26.2439	0.60206
26.2739	1.60206	26.2739	0.95424
26.3039	1.47712	26.3039	0.8451
26.334	1.60206	26.334	1.04139
26.364	1.30103	26.364	1.14613
26.394	1.69897	26.394	0.95424
26.424	1.69897	26.424	1.07918
26.454	1	26.454	0.8451
26.4841	1.30103	26.4841	0.8451
26.5141	1.69897	26.5141	0.95424
26.5441	1.30103	26.5441	0.69897
26.5741	1.77815	26.5741	0.90309
26.6041	1.47712	26.6041	0.47712
26.6341	1	26.6341	0.60206
26.6642	1.30103	26.6642	1.07918
26.6942	1.60206	26.6942	0.8451
26.7242	1.60206	26.7242	0.60206
26.7542	1.95424	26.7542	1.07918
26.7842	1.90309	26.7842	0.47712
26.8143	1.8451	26.8143	0.69897
26.8443	1.69897	26.8443	0.30103
26.8743	1.69897	26.8743	0.95424
26.9043	1.47712	26.9043	0.69897
26.9343	1.60206	26.9343	0.77815
26.9644	2.04139	26.9644	0.77815
26.9944	1.69897	26.9944	0.95424
27.0244	1.47712	27.0244	0.8451
27.0544	2.11394	27.0544	0.47712
27.0844	1.8451	27.0844	0.69897
27.1144	1.30103	27.1144	0.47712
27.1445	1.8451	27.1445	0.90309
27.1745	1.30103	27.1745	0.8451
27.2045	1.8451	27.2045	0.95424
27.2345	1.60206	27.2345	0.60206
27.2645	1.60206	27.2645	0.8451
27.2946	1.77815	27.2946	0.60206
27.3246	1.8451	27.3246	0.8451
27.3546	1.69897	27.3546	1.04139
27.3846	1.69897	27.3846	1.14613
27.4146	1.90309	27.4146	0.69897
27.4447	1.77815	27.4447	1.04139
27.4747	1.90309	27.4747	0.90309
27.5047	1.60206	27.5047	0.95424
27.5347	1.8451	27.5347	0.69897
27.5647	1.60206	27.5647	1.11394
27.5947	1.8451	27.5947	1
27.6248	1.8451	27.6248	1.04139
27.6548	1.77815	27.6548	0.8451
27.6848	1.90309	27.6848	0.90309
27.7148	1.60206	27.7148	1.07918
27.7448	2.11394	27.7448	0.69897
27.7749	1.8451	27.7749	0.8451
27.8049	1.77815	27.8049	0.8451
27.8349	2.07918	27.8349	0.77815
27.8649	1.77815	27.8649	0.8451
27.8949	1.95424	27.8949	0.95424
27.925	2	27.925	0.95424
27.955	1.8451	27.955	0.69897
27.985	2	27.985	0.77815
28.015	2.07918	28.015	0.77815
28.045	2.11394	28.045	0.47712
28.075	1.90309	28.075	1.04139
28.1051	1.77815	28.1051	0
28.1351	1.90309	28.1351	1.07918
28.1651	1.95424	28.1651	0.47712
28.1951	2.11394	28.1951	0.60206
28.2251	1.69897	28.2251	0.60206
28.2552	1.95424	28.2552	0.8451
28.2852	1.77815	28.2852	0.69897
28.3152	1.90309	28.3152	0.60206
28.3452	1.90309	28.3452	0.47712
28.3752	2.04139	28.3752	0.47712
28.4053	2.07918	28.4053	0.95424
28.4353	1.60206	28.4353	1.14613
28.4653	1.95424	28.4653	0.77815
28.4953	1.95424	28.4953	1
28.5253	2.07918	28.5253	0.8451
28.5553	1.60206	28.5553	0.8451
28.5854	2.04139	28.5854	0.95424
28.6154	1.8451	28.6154	0.90309
28.6454	2.04139	28.6454	1.07918
28.6754	2	28.6754	1
28.7054	2	28.7054	0.90309
28.7355	2.07918	28.7355	1.11394
28.7655	2.11394	28.7655	0.95424
28.7955	2.07918	28.7955	0.77815
28.8255	1.95424	28.8255	0.69897
28.8555	2.23045	28.8555	1
28.8856	2.20412	28.8856	0.95424
28.9156	1.77815	28.9156	0.69897
28.9456	1.90309	28.9456	0.77815
28.9756	2.04139	28.9756	0.60206
29.0056	2.20412	29.0056	1.07918
29.0356	2.27875	29.0356	0.95424
29.0657	2.04139	29.0657	0.77815
29.0957	2.14613	29.0957	0.69897
29.1257	2.20412	29.1257	0.95424
29.1557	2.04139	29.1557	0.90309
29.1857	1.8451	29.1857	0.8451
29.2158	1.95424	29.2158	0.60206
29.2458	2.07918	29.2458	0.8451
29.2758	1.8451	29.2758	0.77815
29.3058	2	29.3058	0.60206
29.3358	2.27875	29.3358	0.60206
29.3659	2.36173	29.3659	0.47712
29.3959	2.11394	29.3959	0.95424
29.4259	2.04139	29.4259	0.8451
29.4559	2.20412	29.4559	0.77815
29.4859	1.95424	29.4859	0.69897
29.5159	2.14613	29.5159	0.77815
29.546	2.17609	29.546	1.04139
29.576	2	29.576	0.95424
29.606	1.95424	29.606	0.8451
29.636	2.11394	29.636	1
29.666	2.11394	29.666	0.69897
29.6961	2.14613	29.6961	0.95424
29.7261	1.95424	29.7261	1.04139
29.7561	2.07918	29.7561	0.47712
29.7861	2.20412	29.7861	0.8451
29.8161	2.14613	29.8161	0.90309
29.8462	2.04139	29.8462	0.77815
29.8762	1.69897	29.8762	0.90309
29.9062	2.11394	29.9062	0.69897
29.9362	2.20412	29.9362	1
29.9662	2.11394	29.9662	0.95424
29.9962	2.07918	29.9962	1
30.0263	2.17609	30.0263	0.8451
30.0563	2.17609	30.0563	0.8451
30.0863	2.04139	30.0863	0.69897
30.1163	2.23045	30.1163	0.8451
30.1463	2	30.1463	0
30.1764	1.90309	30.1764	0.30103
30.2064	1.90309	30.2064	0.77815
30.2364	2.14613	30.2364	0.47712
30.2664	2.07918	30.2664	0.8451
30.2964	2.23045	30.2964	0.90309
30.3265	2.25527	30.3265	0.30103
30.3565	2	30.3565	0.90309
30.3865	2	30.3865	0.90309
30.4165	2.34242	30.4165	0.69897
30.4465	2.25527	30.4465	0.69897
30.4765	2.23045	30.4765	1.11394
30.5066	2.04139	30.5066	0.69897
30.5366	2.07918	30.5366	0.8451
30.5666	2.14613	30.5666	0.77815
30.5966	2	30.5966	0.90309
30.6266	1.95424	30.6266	0.47712
30.6567	2.04139	30.6567	0.77815
30.6867	2.07918	30.6867	0.47712
30.7167	2.11394	30.7167	0.69897
30.7467	2.11394	30.7467	0.60206
30.7767	2	30.7767	0.47712
30.8068	2.07918	30.8068	0.47712
30.8368	2.07918	30.8368	0.47712
30.8668	2	30.8668	0.30103
30.8968	1.8451	30.8968	0.77815
30.9268	1.90309	30.9268	0.77815
30.9568	1.90309	30.9568	0.8451
30.9869	2	30.9869	0.77815
31.0169	2.04139	31.0169	0.69897
31.0469	2.07918	31.0469	0.47712
31.0769	2.20412	31.0769	0.47712
31.1069	2.04139	31.1069	0.69897
31.137	1.90309	31.137	0.60206
31.167	1.95424	31.167	0.60206
31.197	2.17609	31.197	0.60206
31.227	1.69897	31.227	0.77815
31.257	1.77815	31.257	0.8451
31.2871	1.77815	31.2871	0.60206
31.3171	1.95424	31.3171	0
31.3471	2.14613	31.3471	0.60206
31.3771	1.8451	31.3771	0.60206
31.4071	2.23045	31.4071	0.77815
31.4371	1.8451	31.4371	0.69897
31.4672	1.8451	31.4672	0.77815
31.4972	1.69897	31.4972	1
31.5272	1.60206	31.5272	1
31.5572	1.95424	31.5572	0
31.5872	1.77815	31.5872	0.69897
31.6173	1	31.6173	0.90309
31.6473	1.30103	31.6473	0.30103
31.6773	1.95424	31.6773	0.60206
31.7073	1.95424	31.7073	0.47712
31.7373	1.95424	31.7373	0.8451
31.7674	1.77815	31.7674	0.77815
31.7974	1.95424	31.7974	0.69897
31.8274	1.77815	31.8274	0
31.8574	1.69897	31.8574	0.77815
31.8874	1.69897	31.8874	0.69897
31.9174	1.77815	31.9174	0.8451
31.9475	2	31.9475	0.47712
31.9775	1.90309	31.9775	0.8451
32.0075	1.77815	32.0075	0.95424
32.0375	1.90309	32.0375	0.60206
32.0675	1.8451	32.0675	0.30103
32.0976	1.77815	32.0976	0.30103
32.1276	1.8451	32.1276	0.47712
32.1576	1.90309	32.1576	0.69897
32.1876	1.69897	32.1876	0.77815
32.2176	1.95424	32.2176	0
32.2477	1.60206	32.2477	0.60206
32.2777	1.77815	32.2777	0.69897
32.3077	2	32.3077	0.47712
32.3377	1.30103	32.3377	0.77815
32.3677	1.60206	32.3677	--
32.3977	1.60206	32.3977	0.30103
32.4278	1.77815	32.4278	0.30103
32.4578	1.60206	32.4578	0.8451
32.4878	1.8451	32.4878	0.47712
32.5178	1.77815	32.5178	0
32.5478	1.60206	32.5478	0.30103
32.5779	1.69897	32.5779	0.8451
32.6079	1.69897	32.6079	0.77815
32.6379	1.60206	32.6379	0.47712
32.6679	1.69897	32.6679	0.60206
32.6979	1.30103	32.6979	0
32.728	1.47712	32.728	0.47712
32.758	1.30103	32.758	0.60206
32.788	1.60206	32.788	0.30103
32.818	1.60206	32.818	0.47712
32.848	1.90309	32.848	0.69897
32.878	1.30103	32.878	0.90309
32.9081	1.47712	32.9081	0.60206
32.9381	1.30103	32.9381	0.30103
32.9681	1.60206	32.9681	0.60206
32.9981	1.60206	32.9981	0.30103
33.0281	1.47712	33.0281	0.47712
33.0582	1.8451	33.0582	0.8451
33.0882	1.30103	33.0882	0.47712
33.1182	1.69897	33.1182	0.47712
33.1482	1.69897	33.1482	0.90309
33.1782	1.60206	33.1782	0.69897
33.2083	1.30103	33.2083	0.77815
33.2383	1.47712	33.2383	0
33.2683	1.60206	33.2683	0.69897
33.2983	1.47712	33.2983	0.47712
33.3283	--	33.3283	0.30103
33.3583	1.47712	33.3583	0.69897
33.3884	1	33.3884	0.8451
33.4184	1.30103	33.4184	0.77815
33.4484	1.47712	33.4484	0.30103
33.4784	1.47712	33.4784	0.60206
33.5084	1.47712	33.5084	0.60206
33.5385	1.30103	33.5385	0.90309
33.5685	1.69897	33.5685	0.77815
33.5985	1.47712	33.5985	0.8451
33.6285	1.69897	33.6285	0.69897
33.6585	1.30103	33.6585	0.47712
33.6886	1.30103	33.6886	0.30103
33.7186	1.47712	33.7186	0.30103
33.7486	--	33.7486	0.47712
33.7786	1.47712	33.7786	0.69897
33.8086	1	33.8086	0.69897
33.8386	1.30103	33.8386	0.47712
33.8687	1.69897	33.8687	0.47712
33.8987	1.60206	33.8987	0.47712
33.9287	1.30103	33.9287	0.60206
33.9587	1	33.9587	0.60206
33.9887	1	33.9887	0.77815
34.0188	1.60206	34.0188	0.8451
34.0488	1	34.0488	0.69897
34.0788	1	34.0788	0.47712
34.1088	1.8451	34.1088	0.60206
34.1388	1.30103	34.1388	0.60206
34.1689	1	34.1689	0.47712
34.1989	1.30103	34.1989	0.30103
34.2289	1.47712	34.2289	0.47712
34.2589	1	34.2589	0.30103
34.2889	1.60206	34.2889	0.77815
34.3189	1.30103	34.3189	0.47712
34.349	1.60206	34.349	0.47712
34.379	--	34.379	0.8451
34.409	1.47712	34.409	0.77815
34.439	1.30103	34.439	0.8451
34.469	1	34.469	0.8451
34.4991	1.60206	34.4991	0.95424
34.5291	1.30103	34.5291	0.47712
34.5591	1.60206	34.5591	0.47712
34.5891	1	34.5891	0.8451
34.6191	1	34.6191	0
34.6492	1	34.6492	0.69897
34.6792	1.30103	34.6792	0.60206
34.7092	1.60206	34.7092	0.60206
34.7392	1.47712	34.7392	0.69897
34.7692	1.60206	34.7692	0.8451
34.7992	1.30103	34.7992	0.69897
34.8293	1.60206	34.8293	0.30103
34.8593	1.69897	34.8593	0.77815
34.8893	1.30103	34.8893	0.47712
34.9193	1	34.9193	0.47712
34.9493	1	34.9493	0.47712
34.9794	1.30103	34.9794	0.60206
35.0094	1	35.0094	0.47712
35.0394	1.77815	35.0394	0.30103
35.0694	1.69897	35.0694	0.47712
35.0994	1.47712	35.0994	0.47712
35.1295	1.47712	35.1295	0.69897
35.1595	1	35.1595	0.60206
35.1895	1	35.1895	0.90309
35.2195	1.30103	35.2195	0.60206
35.2495	1	35.2495	0.60206
35.2795	1.30103	35.2795	0.8451
35.3096	1.77815	35.3096	0.47712
35.3396	1	35.3396	0.47712
35.3696	1.47712	35.3696	0
35.3996	1.47712	35.3996	0
35.4296	1.47712	35.4296	0.30103
35.4597	1	35.4597	0.69897
35.4897	1	35.4897	0.77815
35.5197	--	35.5197	0.47712
35.5497	1	35.5497	0.69897
35.5797	1	35.5797	0.60206
35.6098	--	35.6098	0
35.6398	1.30103	35.6398	0.69897
35.6698	1	35.6698	0.30103
35.6998	1	35.6998	0.47712
35.7298	--	35.7298	0.60206
35.7598	1.60206	35.7598	0.77815
35.7899	1.69897	35.7899	0.47712
35.8199	1.47712	35.8199	0.47712
35.8499	1.47712	35.8499	0.69897
35.8799	1.47712	35.8799	0.60206
35.9099	1.30103	35.9099	0.30103
35.94	--	35.94	0.60206
35.97	1	35.97	0.60206
36	--	36	0.30103
36.03	1.47712	36.03	0.60206
36.06	1.60206	36.06	0.69897
36.0901	1	36.0901	0
36.1201	1.47712	36.1201	0.69897
36.1501	1.47712	36.1501	0.47712
36.1801	1.30103	36.1801	0.47712
36.2101	1	36.2101	0.47712
36.2402	--	36.2402	0.60206
36.2702	1.69897	36.2702	0.47712
36.3002	1	36.3002	0.47712
36.3302	1	36.3302	0.47712
36.3602	1.47712	36.3602	0.69897
36.3902	1.47712	36.3902	0
36.4203	1	36.4203	0
36.4503	1.30103	36.4503	0
36.4803	--	36.4803	0
36.5103	1.30103	36.5103	0.30103
36.5403	1.30103	36.5403	0.30103
36.5704	1	36.5704	0.30103
36.6004	1	36.6004	0
36.6304	1.60206	36.6304	0
36.6604	1	36.6604	0.30103
36.6904	--	36.6904	0.30103
36.7205	1	36.7205	0.47712
36.7505	1.47712	36.7505	0
36.7805	1.60206	36.7805	0.30103
36.8105	1	36.8105	0.47712
36.8405	1	36.8405	0.60206
36.8705	1.30103	36.8705	0.69897
36.9006	1.30103	36.9006	0.30103
36.9306	1	36.9306	0.60206
36.9606	1	36.9606	0.30103
36.9906	--	36.9906	0.47712
37.0206	1.60206	37.0206	0.47712
37.0507	1	37.0507	0.30103
37.0807	1	37.0807	0
37.1107	1.47712	37.1107	0.8451
37.1407	1.47712	37.1407	0.30103
37.1707	--	37.1707	0.47712
37.2008	1.47712	37.2008	0
37.2308	1	37.2308	0.60206
37.2608	1.30103	37.2608	0.30103
37.2908	1.47712	37.2908	0.30103
37.3208	--	37.3208	0
37.3508	1.30103	37.3508	0.47712
37.3809	1.60206	37.3809	0.69897
37.4109	1	37.4109	0.69897
37.4409	1	37.4409	0.47712
37.4709	1.47712	37.4709	0.30103
37.5009	1	37.5009	0.30103
37.531	1.47712	37.531	0.30103
37.561	1	37.561	0.60206
37.591	--	37.591	0
37.621	1	37.621	0.60206
37.651	--	37.651	0.30103
37.6811	1.30103	37.6811	0.47712
37.7111	--	37.7111	0.47712
37.7411	1	37.7411	0.69897
37.7711	1	37.7711	0.69897
37.8011	1.30103	37.8011	0.77815
37.8311	--	37.8311	0.30103
37.8612	1.60206	37.8612	0.47712
37.8912	1	37.8912	0.47712
37.9212	1.30103	37.9212	0.30103
37.9512	1.30103	37.9512	0.30103
37.9812	--	37.9812	0.60206
38.0113	1.30103	38.0113	0
38.0413	--	38.0413	0.60206
38.0713	1	38.0713	0.30103
38.1013	1	38.1013	0
38.1313	1	38.1313	--
38.1614	1	38.1614	0.77815
38.1914	1.47712	38.1914	0.47712
38.2214	1	38.2214	0.47712
38.2514	1.60206	38.2514	0.69897
38.2814	1	38.2814	0.69897
38.3114	--	38.3114	0.60206
38.3415	1	38.3415	0.47712
38.3715	1	38.3715	0.47712
38.4015	1.47712	38.4015	0.60206
38.4315	1.30103	38.4315	0.60206
38.4615	1	38.4615	0.69897
38.4916	1	38.4916	0.69897
38.5216	1.47712	38.5216	0.47712
38.5516	1.30103	38.5516	0.30103
38.5816	1.30103	38.5816	0.77815
38.6116	1	38.6116	0.69897
38.6417	1.47712	38.6417	0.60206
38.6717	1.30103	38.6717	0.69897
38.7017	1.47712	38.7017	0
38.7317	--	38.7317	0.69897
38.7617	1.47712	38.7617	0.60206
38.7917	1	38.7917	0.69897
38.8218	1	38.8218	0.60206
38.8518	1.30103	38.8518	0.60206
38.8818	1.30103	38.8818	0.69897
38.9118	1	38.9118	0
38.9418	1.69897	38.9418	0.47712
38.9719	1.60206	38.9719	0.60206
39.0019	1	39.0019	0.30103
39.0319	1	39.0319	0.60206
39.0619	1	39.0619	0.30103
39.0919	1	39.0919	0.47712
39.122	1.47712	39.122	0.47712
39.152	1.30103	39.152	0
39.182	1.60206	39.182	0.47712
39.212	1	39.212	0.47712
39.242	1.47712	39.242	0.60206
39.272	1.47712	39.272	0
39.3021	1	39.3021	0.30103
39.3321	1.30103	39.3321	0.47712
39.3621	1.30103	39.3621	0.60206
39.3921	1.47712	39.3921	0.69897
39.4221	1	39.4221	0.8451
39.4522	1	39.4522	0.47712
39.4822	1	39.4822	0.60206
39.5122	--	39.5122	0.47712
39.5422	1	39.5422	0.69897
39.5722	1.30103	39.5722	0.30103
39.6023	1	39.6023	0.8451
39.6323	1.60206	39.6323	0.77815
39.6623	1.60206	39.6623	0.69897
39.6923	1.77815	39.6923	0.8451
39.7223	1	39.7223	0.77815
39.7523	1	39.7523	1.07918
39.7824	1.30103	39.7824	0.77815
39.8124	1.30103	39.8124	0.90309
39.8424	1.60206	39.8424	0.69897
39.8724	1.69897	39.8724	0.8451
39.9024	1.30103	39.9024	0.30103
39.9325	1.60206	39.9325	0.90309
39.9625	1.69897	39.9625	0.60206
39.9925	1.47712	39.9925	0.60206
40.0225	--	40.0225	0.47712
40.0525	1.77815	40.0525	0.60206
40.0826	1.69897	40.0826	0
40.1126	1	40.1126	0.90309
40.1426	--	40.1426	0.77815
40.1726	1.47712	40.1726	0.69897
40.2026	1.69897	40.2026	0.30103
40.2326	1.77815	40.2326	0.77815
40.2627	1.47712	40.2627	0.69897
40.2927	1.60206	40.2927	0.69897
40.3227	1.47712	40.3227	0.69897
40.3527	1.90309	40.3527	0.77815
40.3827	1.47712	40.3827	0.90309
40.4128	1.77815	40.4128	0.90309
40.4428	1.60206	40.4428	0.69897
40.4728	1.77815	40.4728	0.8451
40.5028	1.30103	40.5028	1.04139
40.5328	1.77815	40.5328	0.69897
40.5629	1.77815	40.5629	0.69897
40.5929	1.47712	40.5929	0.90309
40.6229	1.69897	40.6229	0.8451
40.6529	1.30103	40.6529	0.60206
40.6829	1.60206	40.6829	1
40.7129	1.90309	40.7129	0.95424
40.743	1.69897	40.743	0.69897
40.773	--	40.773	1.11394
40.803	1.60206	40.803	0.8451
40.833	1	40.833	0.69897
40.863	1.60206	40.863	1.14613
40.8931	1.90309	40.8931	0.90309
40.9231	--	40.9231	0.90309
40.9531	1	40.9531	0.95424
40.9831	1.60206	40.9831	1
41.0131	1	41.0131	0.95424
41.0432	1.60206	41.0432	1.04139
41.0732	1.77815	41.0732	0.90309
41.1032	1.60206	41.1032	0.95424
41.1332	1.30103	41.1332	0.8451
41.1632	1.47712	41.1632	1.23045
41.1932	1.47712	41.1932	0.69897
41.2233	1.60206	41.2233	0.95424
41.2533	1.8451	41.2533	0.95424
41.2833	1.69897	41.2833	0.95424
41.3133	1.69897	41.3133	0.60206
41.3433	1.69897	41.3433	1
41.3734	1.77815	41.3734	0.90309
41.4034	1.95424	41.4034	0.8451
41.4334	1.60206	41.4334	0.95424
41.4634	1.77815	41.4634	0.77815
41.4934	1.69897	41.4934	0.60206
41.5235	1.90309	41.5235	1.17609
41.5535	1.90309	41.5535	1.17609
41.5835	1.8451	41.5835	0.8451
41.6135	1.90309	41.6135	0.90309
41.6435	1.77815	41.6435	1.20412
41.6735	1.8451	41.6735	1
41.7036	1.77815	41.7036	0.77815
41.7336	1.90309	41.7336	1
41.7636	1.69897	41.7636	0.95424
41.7936	1.90309	41.7936	0.77815
41.8236	1.69897	41.8236	0.90309
41.8537	1.69897	41.8537	1.04139
41.8837	1.60206	41.8837	1.20412
41.9137	1.60206	41.9137	0.8451
41.9437	1.69897	41.9437	1.25527
41.9737	1.30103	41.9737	1.04139
42.0038	1.95424	42.0038	1.11394
42.0338	1.77815	42.0338	1.20412
42.0638	1.8451	42.0638	0.95424
42.0938	1.90309	42.0938	1
42.1238	1.30103	42.1238	0.95424
42.1538	1.69897	42.1538	1.20412
42.1839	1.30103	42.1839	1
42.2139	1.77815	42.2139	1.25527
42.2439	1.60206	42.2439	1.20412
42.2739	1.95424	42.2739	0.90309
42.3039	2	42.3039	0.95424
42.334	2	42.334	1.20412
42.364	2	42.364	1.04139
42.394	2.11394	42.394	1.11394
42.424	2.20412	42.424	1.17609
42.454	2.04139	42.454	1.04139
42.4841	1.8451	42.4841	0.95424
42.5141	1.77815	42.5141	1.25527
42.5441	2.07918	42.5441	1.11394
42.5741	1.77815	42.5741	1.17609
42.6041	1.90309	42.6041	1.11394
42.6341	2.11394	42.6341	1.04139
42.6642	1.69897	42.6642	1.07918
42.6942	2.14613	42.6942	1
42.7242	2.17609	42.7242	1.14613
42.7542	1.90309	42.7542	1.27875
42.7842	2.04139	42.7842	1.07918
42.8143	2.11394	42.8143	0.95424
42.8443	2.11394	42.8443	1.20412
42.8743	2.11394	42.8743	1.14613
42.9043	2.14613	42.9043	1.14613
42.9343	2.17609	42.9343	1.36173
42.9644	1.8451	42.9644	1.17609
42.9944	1.8451	42.9944	1.11394
43.0244	1.90309	43.0244	1.38021
43.0544	2	43.0544	1.17609
43.0844	1.77815	43.0844	1.17609
43.1144	1.8451	43.1144	1.32222
43.1445	1.69897	43.1445	1.20412
43.1745	1.95424	43.1745	1.50515
43.2045	1.8451	43.2045	1.34242
43.2345	2	43.2345	1.39794
43.2645	2.17609	43.2645	1.23045
43.2946	2.23045	43.2946	1.07918
43.3246	2.27875	43.3246	1.38021
43.3546	2.41497	43.3546	1.43136
43.3846	2.27875	43.3846	1.53148
43.4146	2.25527	43.4146	1.43136
43.4447	2.17609	43.4447	1.47712
43.4747	2.23045	43.4747	1.4624
43.5047	2.23045	43.5047	1.41497
43.5347	2.47712	43.5347	1.41497
43.5647	2.41497	43.5647	1.53148
43.5947	2.20412	43.5947	1.5682
43.6248	2.25527	43.6248	1.36173
43.6548	2.14613	43.6548	1.38021
43.6848	2.27875	43.6848	1.4624
43.7148	2.36173	43.7148	1.5682
43.7448	2.27875	43.7448	1.36173
43.7749	2.20412	43.7749	1.38021
43.8049	2.44716	43.8049	1.54407
43.8349	2.30103	43.8349	1.47712
43.8649	2.20412	43.8649	1.44716
43.8949	2.20412	43.8949	1.51851
43.925	2.27875	43.925	1.50515
43.955	2.32222	43.955	1.4624
43.985	2.27875	43.985	1.47712
44.015	2.11394	44.015	1.50515
44.045	2.14613	44.045	1.36173
44.075	2.14613	44.075	1.50515
44.1051	2.27875	44.1051	1.39794
44.1351	2.30103	44.1351	1.36173
44.1651	2.34242	44.1651	1.41497
44.1951	2.20412	44.1951	1.34242
44.2251	2.23045	44.2251	1.38021
44.2552	2.43136	44.2552	1.44716
44.2852	2.34242	44.2852	1.51851
44.3152	2.47712	44.3152	1.53148
44.3452	2.39794	44.3452	1.44716
44.3752	2.20412	44.3752	1.64345
44.4053	2.32222	44.4053	1.62325
44.4353	2.47712	44.4353	1.60206
44.4653	2.47712	44.4653	1.64345
44.4953	2.47712	44.4953	1.62325
44.5253	2.59106	44.5253	1.60206
44.5553	2.54407	44.5553	1.70757
44.5854	2.50515	44.5854	1.72428
44.6154	2.57978	44.6154	1.716
44.6454	2.49136	44.6454	1.79239
44.6754	2.49136	44.6754	1.76343
44.7054	2.61278	44.7054	1.77085
44.7355	2.60206	44.7355	1.79934
44.7655	2.716	44.7655	1.88649
44.7955	2.49136	44.7955	1.92942
44.8255	2.60206	44.8255	1.78533
44.8555	2.73239	44.8555	1.79239
44.8856	2.66276	44.8856	1.79934
44.9156	2.62325	44.9156	1.72428
44.9456	2.5682	44.9456	1.83251
44.9756	2.68124	44.9756	1.83251
45.0056	2.62325	45.0056	1.69897
45.0356	2.47712	45.0356	1.81291
45.0657	2.69897	45.0657	1.72428
45.0957	2.60206	45.0957	1.72428
45.1257	2.73239	45.1257	1.62325
45.1557	2.66276	45.1557	1.53148
45.1857	2.61278	45.1857	1.72428
45.2158	2.54407	45.2158	1.69897
45.2458	2.5563	45.2458	1.5563
45.2758	2.60206	45.2758	1.54407
45.3058	2.51851	45.3058	1.54407
45.3358	2.63347	45.3358	1.5682
45.3659	2.4624	45.3659	1.51851
45.3959	2.27875	45.3959	1.59106
45.4259	2.53148	45.4259	1.6721
45.4559	2.41497	45.4559	1.68124
45.4859	2.34242	45.4859	1.76343
45.5159	2.61278	45.5159	1.90309
45.546	2.57978	45.546	1.95904
45.576	2.64345	45.576	2.0569
45.606	2.78533	45.606	2.11059
45.636	2.82607	45.636	2.07918
45.666	2.88081	45.666	2.27646
45.6961	2.90309	45.6961	2.31806
45.7261	3.10721	45.7261	2.36173
45.7561	3.22011	45.7561	2.42975
45.7861	3.26007	45.7861	2.48001
45.8161	3.32634	45.8161	2.52763
45.8462	3.44248	45.8462	2.60959
45.8762	3.46538	45.8762	2.69548
45.9062	3.48996	45.9062	2.77452
45.9362	3.65225	45.9362	2.78104
45.9662	3.7185	45.9662	2.82737
45.9962	3.74896	45.9962	2.84198
46.0263	3.83569	46.0263	2.9248
46.0563	3.87274	46.0563	2.98
46.0863	3.98046	46.0863	3.01828
46.1163	4.06108	46.1163	3.08279
46.1463	4.10003	46.1463	3.15442
46.1764	4.23121	46.1764	3.2413
46.2064	4.33163	46.2064	3.33264
46.2364	4.4823	46.2364	3.46494
46.2664	4.67154	46.2664	3.68043
46.2964	5.07151	46.2964	4.14311
46.3265	5.91764	46.3265	5.32414
46.3565	6.55203	46.3565	5.55873
46.3865	5.25655	46.3865	4.84642
46.4165	5.11978	46.4165	4.11704
46.4465	5.97215	46.4465	3.92947
46.4765	6.56931	46.4765	5.5668
46.5066	5.60939	46.5066	5.21326
46.5366	5.21979	46.5366	4.51235
46.5666	5.07408	46.5666	4.22572
46.5966	4.98709	46.5966	4.10941
46.6266	4.93404	46.6266	4.04317
46.6567	4.88383	46.6567	3.98543
46.6867	4.85169	46.6867	3.93982
46.7167	4.83727	46.7167	3.90509
46.7467	4.81211	46.7467	3.87221
46.7767	4.79316	46.7767	3.85266
46.8068	4.7933	46.8068	3.84067
46.8368	4.77269	46.8368	3.8202
46.8668	4.76035	46.8668	3.80611
46.8968	4.74796	46.8968	3.7814
46.9268	4.7391	46.9268	3.76455
46.9568	4.72214	46.9568	3.7545
46.9869	4.70415	46.9869	3.73127
47.0169	4.71717	47.0169	3.71625
47.0469	4.68052	47.0469	3.70961
47.0769	4.6807	47.0769	3.68966
47.1069	4.66483	47.1069	3.67052
47.137	4.65302	47.137	3.66389
47.167	4.63859	47.167	3.64572
47.197	4.60444	47.197	3.63033
47.227	4.58794	47.227	3.60379
47.257	4.56891	47.257	3.58024
47.2871	4.54913	47.2871	3.55955
47.3171	4.5197	47.3171	3.53995
47.3471	4.50461	47.3471	3.50826
47.3771	4.47319	47.3771	3.49596
47.4071	4.45025	47.4071	3.48756
47.4371	4.41347	47.4371	3.42111
47.4672	4.38292	47.4672	3.41481
47.4972	4.35411	47.4972	3.3822
47.5272	4.32098	47.5272	3.35218
47.5572	4.26881	47.5572	3.31154
47.5872	4.23502	47.5872	3.26998
47.6173	4.20439	47.6173	3.2572
47.6473	4.14301	47.6473	3.19285
47.6773	4.09656	47.6773	3.18184
47.7073	4.00903	47.7073	3.1529
47.7373	3.98363	47.7373	3.07335
47.7674	3.88818	47.7674	3.05881
47.7974	3.85794	47.7974	2.98767
47.8274	3.80618	47.8274	2.95809
47.8574	3.74741	47.8574	2.89432
47.8874	3.63448	47.8874	2.84198
47.9174	3.57054	47.9174	2.79865
47.9475	3.48996	47.9475	2.69285
47.9775	3.38202	47.9775	2.60853
48.0075	3.31387	48.0075	2.54033
48.0375	3.23805	48.0375	2.49415
48.0675	3.06446	48.0675	2.36922
48.0976	3.04922	48.0976	2.27646
48.1276	2.95424	48.1276	2.20683
48.1576	2.85733	48.1576	2.13988
48.1876	2.68124	48.1876	2.08636
48.2176	2.60206	48.2176	1.87506
48.2477	2.20412	48.2477	1.85126
48.2777	2.47712	48.2777	1.77085
48.3077	2.32222	48.3077	1.5682
48.3377	2.27875	48.3377	1.51851
48.3677	2.50515	48.3677	1.39794
48.3977	2.53148	48.3977	1.32222
48.4278	2.5563	48.4278	1.25527
48.4578	2.41497	48.4578	1.11394
48.4878	2.59106	48.4878	1.41497
48.5178	2.72428	48.5178	1.50515
48.5478	2.75587	48.5478	1.43136
48.5779	2.82607	48.5779	1.41497
48.6079	2.72428	48.6079	1.5563
48.6379	2.90309	48.6379	1.66276
48.6679	2.80618	48.6679	1.49136
48.6979	2.77815	48.6979	1.68124
48.728	2.85126	48.728	1.6902
48.758	2.83885	48.758	1.74036
48.788	2.66276	48.788	1.76343
48.818	2.78533	48.818	1.81291
48.848	2.76343	48.848	1.79934
48.878	2.73239	48.878	1.75587
48.9081	2.68124	48.9081	1.82607
48.9381	2.73239	48.9381	1.6902
48.9681	2.5563	48.9681	1.79934
48.9981	2.716	48.9981	1.6902
49.0281	2.41497	49.0281	1.81954
49.0582	2.47712	49.0582	1.716
49.0882	2.49136	49.0882	1.65321
49.1182	2.41497	49.1182	1.66276
49.1482	2.47712	49.1482	1.66276
49.1782	2.34242	49.1782	1.62325
49.2083	2.30103	49.2083	1.5682
49.2383	2.07918	49.2383	1.50515
49.2683	2.17609	49.2683	1.53148
49.2983	1.77815	49.2983	1.32222
49.3283	1.8451	49.3283	1.27875
49.3583	2.14613	49.3583	1.34242
49.3884	2.04139	49.3884	1.17609
49.4184	2	49.4184	1.23045
49.4484	1.95424	49.4484	1.11394
49.4784	1.95424	49.4784	0.95424
49.5084	1.8451	49.5084	0.90309
49.5385	2.14613	49.5385	0.60206
49.5685	2.04139	49.5685	0.69897
49.5985	1.77815	49.5985	0.90309
49.6285	1.69897	49.6285	0.77815
49.6585	2	49.6585	0.77815
49.6886	1.95424	49.6886	0.69897
49.7186	2.30103	49.7186	0.30103
49.7486	2.20412	49.7486	0.69897
49.7786	2.11394	49.7786	0.8451
49.8086	2.25527	49.8086	0.77815
49.8386	2.07918	49.8386	0.47712
49.8687	1.95424	49.8687	0.95424
49.8987	2	49.8987	1.14613
49.9287	2.23045	49.9287	0.69897
49.9587	2.04139	49.9587	1.11394
49.9887	2.11394	49.9887	1
50.0188	1.95424	50.0188	0.90309
50.0488	2.20412	50.0488	0.30103
50.0788	1.60206	50.0788	1.14613
50.1088	2	50.1088	1.04139
50.1388	1.90309	50.1388	1.20412
50.1689	2.11394	50.1689	1.04139
50.1989	2	50.1989	0.8451
50.2289	1.47712	50.2289	1.04139
50.2589	1	50.2589	1.23045
50.2889	1.8451	50.2889	1.25527
50.3189	1.47712	50.3189	1.07918
50.349	--	50.349	1
50.379	1	50.379	0.8451
50.409	1	50.409	1.20412
50.439	1.30103	50.439	0.77815
50.469	1.60206	50.469	0.8451
50.4991	1.30103	50.4991	1.17609
50.5291	1.47712	50.5291	0.77815
50.5591	--	50.5591	0.8451
50.5891	1	50.5891	0.60206
50.6191	1.60206	50.6191	0.77815
50.6492	1	50.6492	0.30103
50.6792	1.47712	50.6792	0.69897
50.7092	1	50.7092	0.47712
50.7392	1	50.7392	0.47712
50.7692	1.77815	50.7692	0
50.7992	1.47712	50.7992	0.47712
50.8293	1	50.8293	0
50.8593	1.69897	50.8593	--
50.8893	1.69897	50.8893	0.30103
50.9193	1.60206	50.9193	--
50.9493	1.30103	50.9493	0
50.9794	1.60206	50.9794	0.60206
51.0094	1.90309	51.0094	0
51.0394	1.47712	51.0394	0
51.0694	1.60206	51.0694	0.30103
51.0994	1.8451	51.0994	0.30103
51.1295	1	51.1295	0
51.1595	1.47712	51.1595	0
51.1895	1.30103	51.1895	0
51.2195	1.47712	51.2195	0.30103
51.2495	1.47712	51.2495	0.77815
51.2795	1.30103	51.2795	0.60206
51.3096	1.47712	51.3096	0
51.3396	1.30103	51.3396	0.8451
51.3696	1	51.3696	0.47712
51.3996	--	51.3996	0.60206
51.4296	1.30103	51.4296	0.60206
51.4597	--	51.4597	0
51.4897	1.30103	51.4897	0
51.5197	1.47712	51.5197	0.60206
51.5497	1.30103	51.5497	0.30103
51.5797	--	51.5797	0.69897
51.6098	1.30103	51.6098	0.69897
51.6398	1.47712	51.6398	0.60206
51.6698	--	51.6698	0.69897
51.6998	--	51.6998	0.47712
51.7298	1.30103	51.7298	0.60206
51.7598	1.47712	51.7598	0
51.7899	1.30103	51.7899	0
51.8199	1.47712	51.8199	--
51.8499	--	51.8499	0.60206
51.8799	1	51.8799	0.47712
51.9099	1.47712	51.9099	0.30103
51.94	1	51.94	0.30103
51.97	1	51.97	0.30103
52	1.30103	52	--

## Sheet: Fig. 1f
2θ	Intensity (A-type)	2θ	Intensity (B-type)
20	15	20	15
20.02	18	20.02	4
20.04	11	20.04	13
20.06	12	20.06	8
20.08	16	20.08	14
20.1	8	20.1	16
20.12	14	20.12	12
20.14	13	20.14	15
20.16	11	20.16	7
20.18	10	20.18	11
20.2	12	20.2	11
20.22	10	20.22	13
20.24	11	20.24	9
20.26	8	20.26	12
20.28	12	20.28	5
20.3	5	20.3	11
20.32	7	20.32	11
20.34	7	20.34	8
20.36	6	20.36	5
20.38	10	20.38	10
20.4	7	20.4	9
20.42	11	20.42	8
20.44	12	20.44	8
20.46	7	20.46	2
20.48	1	20.48	4
20.5	5	20.5	7
20.52	8	20.52	11
20.54	11	20.54	6
20.56	5	20.56	8
20.58	5	20.58	3
20.6	10	20.6	4
20.62	7	20.62	10
20.64	8	20.64	9
20.66	7	20.66	10
20.68	13	20.68	9
20.7	10	20.7	6
20.72	9	20.72	5
20.74	8	20.74	9
20.76	17	20.76	14
20.78	14	20.78	12
20.8	13	20.8	4
20.82	13	20.82	10
20.84	23	20.84	10
20.86	16	20.86	10
20.88	16	20.88	9
20.9	17	20.9	14
20.92	17	20.92	19
20.94	27	20.94	19
20.96	18	20.96	14
20.98	27	20.98	20
21	23	21	31
21.02	22	21.02	23
21.04	20	21.04	21
21.06	27	21.06	21
21.08	27	21.08	34
21.1	23	21.1	25
21.12	26	21.12	34
21.14	29	21.14	31
21.16	30	21.16	31
21.18	31	21.18	27
21.2	27	21.2	31
21.22	31	21.22	26
21.24	25	21.24	35
21.26	29	21.26	33
21.28	30	21.28	20
21.3	31	21.3	32
21.32	38	21.32	26
21.34	30	21.34	29
21.36	36	21.36	31
21.38	34	21.38	36
21.4	35	21.4	33
21.42	33	21.42	28
21.44	19	21.44	23
21.46	21	21.46	25
21.48	31	21.48	41
21.5	25	21.5	30
21.52	22	21.52	28
21.54	24	21.54	31
21.56	25	21.56	26
21.58	20	21.58	29
21.6	28	21.6	18
21.62	22	21.62	27
21.64	12	21.64	32
21.66	23	21.66	23
21.68	12	21.68	19
21.7	23	21.7	23
21.72	15	21.72	24
21.74	22	21.74	17
21.76	24	21.76	19
21.78	21	21.78	18
21.8	16	21.8	11
21.82	13	21.82	13
21.84	16	21.84	17
21.86	17	21.86	12
21.88	24	21.88	14
21.9	20	21.9	16
21.92	17	21.92	17
21.94	18	21.94	17
21.96	20	21.96	24
21.98	19	21.98	14
22	31	22	30
22.02	34	22.02	32
22.04	40	22.04	32
22.06	42	22.06	26
22.08	48	22.08	33
22.1	44	22.1	27
22.12	33	22.12	32
22.14	49	22.14	38
22.16	49	22.16	42
22.18	53	22.18	46
22.2	70	22.2	42
22.22	76	22.22	59
22.24	71	22.24	67
22.26	76	22.26	65
22.28	73	22.28	67
22.3	83	22.3	70
22.32	83	22.32	60
22.34	122	22.34	59
22.36	101	22.36	84
22.38	116	22.38	98
22.4	112	22.4	75
22.42	111	22.42	78
22.44	118	22.44	81
22.46	152	22.46	87
22.48	146	22.48	94
22.5	143	22.5	85
22.52	171	22.52	97
22.54	156	22.54	89
22.56	209	22.56	92
22.58	244	22.58	86
22.6	249	22.6	119
22.62	343	22.62	130
22.64	614	22.64	338
22.66	1193	22.66	599
22.68	44856	22.68	5242
22.7	115707	22.7	58820
22.72	195062	22.72	149986
22.74	318117	22.74	254627
22.76	317644	22.76	468931
22.78	340674	22.78	234142
22.8	324084	22.8	15676
22.82	95787	22.82	3388
22.84	3134	22.84	1838
22.86	1783	22.86	1436
22.88	1314	22.88	1135
22.9	1104	22.9	1001
22.92	895	22.92	869
22.94	893	22.94	800
22.96	767	22.96	741
22.98	782	22.98	711
23	669	23	636
23.02	663	23.02	638
23.04	608	23.04	646
23.06	608	23.06	566
23.08	626	23.08	556
23.1	605	23.1	539
23.12	581	23.12	507
23.14	568	23.14	509
23.16	544	23.16	503
23.18	520	23.18	493
23.2	533	23.2	501
23.22	513	23.22	481
23.24	491	23.24	468
23.26	497	23.26	438
23.28	486	23.28	455
23.3	448	23.3	383
23.32	460	23.32	404
23.34	464	23.34	426
23.36	477	23.36	358
23.38	414	23.38	362
23.4	447	23.4	345
23.42	408	23.42	349
23.44	370	23.44	314
23.46	354	23.46	344
23.48	339	23.48	321
23.5	349	23.5	298
23.52	344	23.52	286
23.54	334	23.54	266
23.56	282	23.56	261
23.58	322	23.58	252
23.6	336	23.6	251
23.62	275	23.62	236
23.64	290	23.64	228
23.66	253	23.66	220
23.68	261	23.68	211
23.7	272	23.7	196
23.72	216	23.72	165
23.74	219	23.74	199
23.76	196	23.76	184
23.78	204	23.78	158
23.8	180	23.8	157
23.82	171	23.82	150
23.84	168	23.84	110
23.86	168	23.86	111
23.88	136	23.88	115
23.9	139	23.9	125
23.92	145	23.92	88
23.94	121	23.94	87
23.96	130	23.96	83
23.98	121	23.98	65
24	80	24	79
24.02	93	24.02	72
24.04	73	24.04	57
24.06	71	24.06	48
24.08	62	24.08	39
24.1	78	24.1	45
24.12	64	24.12	39
24.14	42	24.14	41
24.16	51	24.16	35
24.18	39	24.18	34
24.2	34	24.2	25
24.22	20	24.22	29
24.24	28	24.24	18
24.26	25	24.26	15
24.28	21	24.28	18
24.3	18	24.3	7
24.32	24	24.32	17
24.34	18	24.34	4
24.36	11	24.36	6
24.38	13	24.38	10
24.4	9	24.4	5
24.42	6	24.42	5
24.44	5	24.44	6
24.46	3	24.46	1
24.48	5	24.48	4
24.5	6	24.5	6
24.52	6	24.52	7
24.54	4	24.54	13
24.56	2	24.56	10
24.58	3	24.58	8
24.6	2	24.6	8
24.62	7	24.62	9
24.64	6	24.64	13
24.66	11	24.66	9
24.68	8	24.68	16
24.7	9	24.7	20
24.72	12	24.72	13
24.74	23	24.74	15
24.76	19	24.76	21
24.78	12	24.78	20
24.8	12	24.8	18
24.82	12	24.82	16
24.84	18	24.84	17
24.86	18	24.86	20
24.88	9	24.88	20
24.9	22	24.9	27
24.92	18	24.92	25
24.94	16	24.94	19
24.96	21	24.96	27
24.98	24	24.98	28
25	17	25	22
25.02	25	25.02	25
25.04	22	25.04	22
25.06	28	25.06	26
25.08	18	25.08	31
25.1	33	25.1	17
25.12	20	25.12	16
25.14	16	25.14	27
25.16	22	25.16	15
25.18	14	25.18	19
25.2	18	25.2	27
25.22	13	25.22	21
25.24	25	25.24	25
25.26	34	25.26	8
25.28	19	25.28	16
25.3	19	25.3	23
25.32	18	25.32	14
25.34	20	25.34	11
25.36	17	25.36	15
25.38	16	25.38	11
25.4	19	25.4	13
25.42	13	25.42	14
25.44	22	25.44	10
25.46	13	25.46	19
25.48	16	25.48	11
25.5	19	25.5	10
25.52	14	25.52	7
25.54	18	25.54	6
25.56	14	25.56	12
25.58	16	25.58	7
25.6	6	25.6	6
25.62	7	25.62	4
25.64	13	25.64	5
25.66	11	25.66	2
25.68	9	25.68	5
25.7	6	25.7	9
25.72	9	25.72	7
25.74	13	25.74	4
25.76	7	25.76	3
25.78	6	25.78	5
25.8	7	25.8	3
25.82	6	25.82	5
25.84	3	25.84	4
25.86	8	25.86	5
25.88	4	25.88	6
25.9	3	25.9	6
25.92	5	25.92	7
25.94	6	25.94	7
25.96	7	25.96	7
25.98	6	25.98	8
26	9	26	6
26.02	8	26.02	7
26.04	11	26.04	11
26.06	4	26.06	6
26.08	10	26.08	13
26.1	7	26.1	12
26.12	5	26.12	13
26.14	10	26.14	11
26.16	10	26.16	15
26.18	8	26.18	10
26.2	14	26.2	14
26.22	14	26.22	15
26.24	21	26.24	13
26.26	16	26.26	10
26.28	7	26.28	19
26.3	13	26.3	16
26.32	14	26.32	17
26.34	19	26.34	14
26.36	11	26.36	17
26.38	12	26.38	22
26.4	18	26.4	10
26.42	17	26.42	8
26.44	11	26.44	11
26.46	17	26.46	17
26.48	13	26.48	16
26.5	23	26.5	7
26.52	17	26.52	23
26.54	15	26.54	10
26.56	17	26.56	10
26.58	11	26.58	12
26.6	11	26.6	6
26.62	12	26.62	7
26.64	10	26.64	12
26.66	5	26.66	8
26.68	10	26.68	8
26.7	14	26.7	10
26.72	11	26.72	13
26.74	9	26.74	7
26.76	8	26.76	5
26.78	13	26.78	9
26.8	9	26.8	5
26.82	9	26.82	7
26.84	10	26.84	2
26.86	5	26.86	2
26.88	14	26.88	7
26.9	4	26.9	9
26.92	12	26.92	9
26.94	9	26.94	4
26.96	5	26.96	2
26.98	7	26.98	4
27	9	27	8
27.02	10	27.02	4
27.04	4	27.04	2
27.06	11	27.06	10
27.08	9	27.08	2
27.1	6	27.1	5
27.12	11	27.12	8
27.14	6	27.14	5
27.16	15	27.16	9
27.18	7	27.18	6
27.2	7	27.2	5
27.22	5	27.22	10
27.24	5	27.24	13
27.26	13	27.26	15
27.28	6	27.28	8
27.3	7	27.3	10
27.32	9	27.32	11
27.34	9	27.34	10
27.36	7	27.36	10
27.38	13	27.38	11
27.4	13	27.4	14
27.42	11	27.42	8
27.44	17	27.44	16
27.46	12	27.46	16
27.48	15	27.48	17
27.5	14	27.5	13
27.52	15	27.52	18
27.54	13	27.54	12
27.56	11	27.56	13
27.58	14	27.58	8
27.6	15	27.6	15
27.62	21	27.62	17
27.64	17	27.64	9
27.66	14	27.66	13
27.68	12	27.68	21
27.7	18	27.7	11
27.72	23	27.72	10
27.74	15	27.74	13
27.76	22	27.76	8
27.78	26	27.78	8
27.8	26	27.8	8
27.82	15	27.82	6
27.84	14	27.84	12
27.86	15	27.86	10
27.88	19	27.88	9
27.9	18	27.9	9
27.92	17	27.92	6
27.94	15	27.94	5
27.96	13	27.96	7
27.98	15	27.98	4
28	15	28	11
28.02	14	28.02	2
28.04	12	28.04	6
28.06	14	28.06	1
28.08	9	28.08	3
28.1	9	28.1	5
28.12	14	28.12	7
28.14	9	28.14	9
28.16	12	28.16	6
28.18	9	28.18	7
28.2	7	28.2	12
28.22	3	28.22	1
28.24	7	28.24	4
28.26	12	28.26	6
28.28	8	28.28	4
28.3	7	28.3	7
28.32	7	28.32	9
28.34	4	28.34	2
28.36	5	28.36	5
28.38	10	28.38	5
28.4	7	28.4	4
28.42	8	28.42	4
28.44	3	28.44	5
28.46	6	28.46	12
28.48	7	28.48	4
28.5	3	28.5	5
28.52	7	28.52	3
28.54	7	28.54	3
28.56	8	28.56	5
28.58	5	28.58	8
28.6	7	28.6	4
28.62	9	28.62	9
28.64	14	28.64	4
28.66	8	28.66	6
28.68	13	28.68	5
28.7	24	28.7	11
28.72	16	28.72	13
28.74	19	28.74	6
28.76	17	28.76	3
28.78	24	28.78	5
28.8	14	28.8	9
28.82	25	28.82	11
28.84	31	28.84	5
28.86	24	28.86	12
28.88	29	28.88	9
28.9	37	28.9	13
28.92	37	28.92	10
28.94	41	28.94	10
28.96	34	28.96	17
28.98	37	28.98	11
29	59	29	9
29.02	52	29.02	11
29.04	57	29.04	11
29.06	49	29.06	15
29.08	63	29.08	9
29.1	60	29.1	7
29.12	65	29.12	13
29.14	61	29.14	10
29.16	70	29.16	17
29.18	78	29.18	13
29.2	93	29.2	16
29.22	88	29.22	9
29.24	85	29.24	16
29.26	84	29.26	16
29.28	98	29.28	11
29.3	91	29.3	16
29.32	120	29.32	19
29.34	98	29.34	14
29.36	94	29.36	15
29.38	106	29.38	17
29.4	129	29.4	20
29.42	119	29.42	15
29.44	116	29.44	19
29.46	136	29.46	23
29.48	128	29.48	23
29.5	140	29.5	16
29.52	127	29.52	19
29.54	140	29.54	23
29.56	127	29.56	21
29.58	129	29.58	24
29.6	134	29.6	18
29.62	152	29.62	23
29.64	130	29.64	26
29.66	172	29.66	18
29.68	160	29.68	15
29.7	143	29.7	32
29.72	172	29.72	23
29.74	155	29.74	35
29.76	177	29.76	32
29.78	199	29.78	28
29.8	160	29.8	26
29.82	157	29.82	18
29.84	167	29.84	26
29.86	185	29.86	23
29.88	187	29.88	29
29.9	196	29.9	42
29.92	222	29.92	32
29.94	199	29.94	24
29.96	217	29.96	32
29.98	171	29.98	40
30	192	30	33
30.02	232	30.02	33
30.04	211	30.04	19
30.06	206	30.06	33
30.08	180	30.08	33
30.1	211	30.1	33
30.12	199	30.12	20
30.14	225	30.14	23
30.16	206	30.16	36
30.18	197	30.18	34
30.2	216	30.2	36
30.22	210	30.22	30
30.24	193	30.24	40
30.26	206	30.26	35
30.28	180	30.28	28
30.3	171	30.3	36
30.32	189	30.32	48
30.34	187	30.34	35
30.36	205	30.36	23
30.38	192	30.38	41
30.4	199	30.4	39
30.42	176	30.42	31
30.44	181	30.44	30
30.46	172	30.46	32
30.48	182	30.48	27
30.5	186	30.5	25
30.52	161	30.52	25
30.54	180	30.54	29
30.56	164	30.56	30
30.58	170	30.58	35
30.6	126	30.6	22
30.62	149	30.62	31
30.64	149	30.64	25
30.66	165	30.66	24
30.68	151	30.68	35
30.7	147	30.7	22
30.72	156	30.72	28
30.74	146	30.74	24
30.76	131	30.76	22
30.78	128	30.78	31
30.8	112	30.8	24
30.82	125	30.82	23
30.84	116	30.84	23
30.86	126	30.86	29
30.88	117	30.88	18
30.9	118	30.9	15
30.92	106	30.92	25
30.94	102	30.94	26
30.96	121	30.96	29
30.98	102	30.98	26
31	99	31	17
31.02	101	31.02	17
31.04	95	31.04	13
31.06	92	31.06	26
31.08	83	31.08	12
31.1	84	31.1	22
31.12	86	31.12	17
31.14	84	31.14	18
31.16	72	31.16	14
31.18	67	31.18	13
31.2	69	31.2	8
31.22	54	31.22	16
31.24	59	31.24	13
31.26	48	31.26	18
31.28	54	31.28	13
31.3	39	31.3	12
31.32	41	31.32	17
31.34	49	31.34	14
31.36	45	31.36	14
31.38	31	31.38	7
31.4	41	31.4	9
31.42	28	31.42	5
31.44	28	31.44	14
31.46	45	31.46	8
31.48	24	31.48	14
31.5	23	31.5	9
31.52	27	31.52	4
31.54	26	31.54	13
31.56	18	31.56	9
31.58	23	31.58	7
31.6	22	31.6	7
31.62	22	31.62	11
31.64	23	31.64	13
31.66	21	31.66	13
31.68	13	31.68	7
31.7	18	31.7	9
31.72	14	31.72	5
31.74	13	31.74	13
31.76	13	31.76	2
31.78	18	31.78	8
31.8	11	31.8	5
31.82	10	31.82	8
31.84	11	31.84	2
31.86	14	31.86	6
31.88	6	31.88	3
31.9	12	31.9	5
31.92	17	31.92	5
31.94	7	31.94	5
31.96	5	31.96	7
31.98	6	31.98	8
32	12	32	8
32.02	8	32.02	6
32.04	10	32.04	6
32.06	3	32.06	6
32.08	10	32.08	4
32.1	10	32.1	6
32.12	8	32.12	9
32.14	12	32.14	6
32.16	4	32.16	7
32.18	5	32.18	5
32.2	7	32.2	6
32.22	9	32.22	5
32.24	10	32.24	5
32.26	12	32.26	1
32.28	14	32.28	8
32.3	10	32.3	5
32.32	11	32.32	5
32.34	11	32.34	9
32.36	8	32.36	6
32.38	12	32.38	8
32.4	10	32.4	10
32.42	15	32.42	8
32.44	6	32.44	7
32.46	17	32.46	10
32.48	11	32.48	9
32.5	10	32.5	9
32.52	10	32.52	7
32.54	11	32.54	11
32.56	9	32.56	10
32.58	12	32.58	10
32.6	11	32.6	6
32.62	13	32.62	10
32.64	9	32.64	9
32.66	10	32.66	7
32.68	15	32.68	6
32.7	11	32.7	3
32.72	17	32.72	9
32.74	10	32.74	7
32.76	9	32.76	8
32.78	9	32.78	11
32.8	12	32.8	9
32.82	16	32.82	9
32.84	6	32.84	5
32.86	14	32.86	8
32.88	9	32.88	3
32.9	9	32.9	7
32.92	9	32.92	9
32.94	11	32.94	3
32.96	5	32.96	5
32.98	9	32.98	7
33	4	33	10
33.02	3	33.02	7
33.04	5	33.04	7
33.06	6	33.06	6
33.08	7	33.08	2
33.1	6	33.1	7
33.12	9	33.12	4
33.14	9	33.14	4
33.16	8	33.16	6
33.18	0	33.18	3
33.2	7	33.2	11
33.22	4	33.22	5
33.24	7	33.24	8
33.26	2	33.26	5
33.28	4	33.28	8
33.3	10	33.3	6
33.32	9	33.32	6
33.34	10	33.34	6
33.36	7	33.36	7
33.38	5	33.38	10
33.4	3	33.4	6
33.42	3	33.42	6
33.44	9	33.44	6
33.46	4	33.46	12
33.48	3	33.48	5
33.5	8	33.5	1
33.52	9	33.52	4
33.54	3	33.54	8
33.56	5	33.56	6
33.58	2	33.58	5
33.6	7	33.6	5
33.62	6	33.62	9
33.64	5	33.64	6
33.66	10	33.66	7
33.68	4	33.68	7
33.7	4	33.7	9
33.72	5	33.72	9
33.74	4	33.74	10
33.76	2	33.76	4
33.78	5	33.78	8
33.8	6	33.8	9
33.82	5	33.82	8
33.84	6	33.84	9
33.86	7	33.86	10
33.88	8	33.88	7
33.9	14	33.9	3
33.92	10	33.92	13
33.94	7	33.94	11
33.96	6	33.96	13
33.98	6	33.98	11
34	6	34	14
34.02	4	34.02	14
34.04	5	34.04	8
34.06	9	34.06	14
34.08	9	34.08	8
34.1	5	34.1	13
34.12	7	34.12	9
34.14	9	34.14	19
34.16	4	34.16	11
34.18	7	34.18	10
34.2	9	34.2	21
34.22	8	34.22	14
34.24	10	34.24	7
34.26	6	34.26	14
34.28	5	34.28	13
34.3	7	34.3	21
34.32	5	34.32	16
34.34	5	34.34	22
34.36	10	34.36	21
34.38	9	34.38	17
34.4	9	34.4	11
34.42	7	34.42	17
34.44	6	34.44	25
34.46	7	34.46	21
34.48	10	34.48	23
34.5	6	34.5	12
34.52	6	34.52	16
34.54	11	34.54	11
34.56	8	34.56	17
34.58	13	34.58	29
34.6	8	34.6	15
34.62	12	34.62	22
34.64	10	34.64	18
34.66	8	34.66	19
34.68	11	34.68	23
34.7	8	34.7	19
34.72	14	34.72	22
34.74	8	34.74	17
34.76	7	34.76	24
34.78	13	34.78	22
34.8	10	34.8	23
34.82	11	34.82	22
34.84	11	34.84	17
34.86	10	34.86	26
34.88	10	34.88	22
34.9	7	34.9	17
34.92	9	34.92	29
34.94	10	34.94	23
34.96	10	34.96	18
34.98	10	34.98	11
35	16	35	13
35.02	7	35.02	21
35.04	8	35.04	16
35.06	17	35.06	18
35.08	8	35.08	13
35.1	14	35.1	11
35.12	7	35.12	15
35.14	10	35.14	12
35.16	11	35.16	19
35.18	11	35.18	16
35.2	8	35.2	18
35.22	7	35.22	23
35.24	11	35.24	12
35.26	6	35.26	12
35.28	8	35.28	10
35.3	3	35.3	19
35.32	7	35.32	17
35.34	9	35.34	11
35.36	2	35.36	8
35.38	9	35.38	9
35.4	7	35.4	6
35.42	7	35.42	10
35.44	4	35.44	8
35.46	6	35.46	11
35.48	6	35.48	10
35.5	3	35.5	10
35.52	10	35.52	14
35.54	8	35.54	11
35.56	9	35.56	6
35.58	9	35.58	7
35.6	4	35.6	13
35.62	6	35.62	6
35.64	7	35.64	8
35.66	6	35.66	9
35.68	8	35.68	9
35.7	6	35.7	11
35.72	11	35.72	6
35.74	6	35.74	8
35.76	2	35.76	9
35.78	5	35.78	7
35.8	4	35.8	5
35.82	6	35.82	8
35.84	3	35.84	8
35.86	5	35.86	9
35.88	7	35.88	9
35.9	7	35.9	4
35.92	6	35.92	5
35.94	3	35.94	3
35.96	5	35.96	5
35.98	4	35.98	2
36	3	36	2
36.02	2	36.02	5
36.04	3	36.04	4
36.06	5	36.06	8
36.08	4	36.08	4
36.1	5	36.1	4
36.12	3	36.12	4
36.14	6	36.14	5
36.16	5	36.16	2
36.18	5	36.18	2
36.2	4	36.2	2
36.22	3	36.22	3
36.24	3	36.24	5
36.26	2	36.26	6
36.28	2	36.28	3
36.3	5	36.3	5
36.32	5	36.32	6
36.34	4	36.34	6
36.36	5	36.36	9
36.38	2	36.38	3
36.4	2	36.4	4
36.42	4	36.42	7
36.44	5	36.44	7
36.46	4	36.46	5
36.48	3	36.48	7
36.5	4	36.5	4
36.52	2	36.52	2
36.54	3	36.54	2
36.56	5	36.56	3
36.58	2	36.58	5
36.6	4	36.6	4
36.62	2	36.62	3
36.64	6	36.64	6
36.66	3	36.66	8
36.68	3	36.68	6
36.7	2	36.7	4
36.72	3	36.72	6
36.74	4	36.74	4
36.76	5	36.76	7
36.78	2	36.78	7
36.8	6	36.8	2
36.82	3	36.82	5
36.84	6	36.84	9
36.86	4	36.86	4
36.88	4	36.88	6
36.9	2	36.9	1
36.92	2	36.92	0
36.94	2	36.94	4
36.96	4	36.96	6
36.98	2	36.98	4
37	1	37	5
37.02	1	37.02	3
37.04	0	37.04	2
37.06	4	37.06	3
37.08	1	37.08	3
37.1	2	37.1	4
37.12	2	37.12	2
37.14	1	37.14	1
37.16	3	37.16	6
37.18	4	37.18	6
37.2	8	37.2	5
37.22	4	37.22	4
37.24	5	37.24	3
37.26	1	37.26	4
37.28	5	37.28	3
37.3	2	37.3	7
37.32	1	37.32	4
37.34	6	37.34	3
37.36	4	37.36	3
37.38	2	37.38	3
37.4	4	37.4	4
37.42	4	37.42	5
37.44	4	37.44	4
37.46	2	37.46	2
37.48	4	37.48	2
37.5	3	37.5	1
37.52	9	37.52	3
37.54	6	37.54	7
37.56	5	37.56	4
37.58	4	37.58	4
37.6	5	37.6	9
37.62	1	37.62	10
37.64	4	37.64	2
37.66	3	37.66	5
37.68	2	37.68	4
37.7	5	37.7	3
37.72	5	37.72	5
37.74	6	37.74	5
37.76	5	37.76	2
37.78	5	37.78	2
37.8	4	37.8	6
37.82	7	37.82	1
37.84	5	37.84	4
37.86	6	37.86	1
37.88	4	37.88	3
37.9	4	37.9	4
37.92	1	37.92	6
37.94	3	37.94	2
37.96	3	37.96	2
37.98	2	37.98	5
38	2	38	6
38.02	5	38.02	5
38.04	3	38.04	4
38.06	4	38.06	5
38.08	1	38.08	5
38.1	7	38.1	7
38.12	5	38.12	4
38.14	2	38.14	4
38.16	10	38.16	6
38.18	4	38.18	3
38.2	7	38.2	5
38.22	4	38.22	4
38.24	1	38.24	7
38.26	2	38.26	4
38.28	2	38.28	4
38.3	3	38.3	6
38.32	6	38.32	4
38.34	2	38.34	1
38.36	1	38.36	2
38.38	1	38.38	6
38.4	2	38.4	3
38.42	6	38.42	3
38.44	5	38.44	3
38.46	1	38.46	6
38.48	3	38.48	4
38.5	3	38.5	7
38.52	3	38.52	6
38.54	4	38.54	5
38.56	4	38.56	3
38.58	5	38.58	7
38.6	4	38.6	5
38.62	1	38.62	3
38.64	2	38.64	7
38.66	3	38.66	3
38.68	2	38.68	2
38.7	2	38.7	5
38.72	5	38.72	3
38.74	4	38.74	3
38.76	5	38.76	3
38.78	2	38.78	7
38.8	3	38.8	1
38.82	3	38.82	3
38.84	5	38.84	7
38.86	9	38.86	5
38.88	3	38.88	6
38.9	4	38.9	5
38.92	4	38.92	7
38.94	9	38.94	6
38.96	5	38.96	6
38.98	3	38.98	3
39	3	39	6
39.02	4	39.02	5
39.04	4	39.04	4
39.06	1	39.06	4
39.08	3	39.08	4
39.1	1	39.1	4
39.12	2	39.12	6
39.14	2	39.14	1
39.16	4	39.16	4
39.18	6	39.18	2
39.2	1	39.2	1
39.22	3	39.22	5
39.24	2	39.24	4
39.26	8	39.26	6
39.28	2	39.28	5
39.3	5	39.3	1
39.32	3	39.32	4
39.34	6	39.34	7
39.36	3	39.36	6
39.38	2	39.38	1
39.4	5	39.4	4
39.42	5	39.42	5
39.44	4	39.44	1
39.46	5	39.46	4
39.48	3	39.48	5
39.5	5	39.5	3
39.52	6	39.52	3
39.54	5	39.54	2
39.56	5	39.56	7
39.58	3	39.58	2
39.6	2	39.6	4
39.62	6	39.62	3
39.64	7	39.64	4
39.66	5	39.66	7
39.68	6	39.68	6
39.7	9	39.7	4
39.72	1	39.72	9
39.74	2	39.74	7
39.76	3	39.76	5
39.78	5	39.78	2
39.8	5	39.8	7
39.82	7	39.82	6
39.84	5	39.84	2
39.86	2	39.86	9
39.88	5	39.88	2
39.9	5	39.9	5
39.92	4	39.92	7
39.94	5	39.94	3
39.96	7	39.96	2
39.98	3	39.98	4
40	4	40	3
40.02	6	40.02	5
40.04	4	40.04	5
40.06	7	40.06	5
40.08	8	40.08	3
40.1	4	40.1	2
40.12	5	40.12	8
40.14	5	40.14	8
40.16	5	40.16	4
40.18	7	40.18	6
40.2	4	40.2	8
40.22	2	40.22	2
40.24	5	40.24	5
40.26	10	40.26	4
40.28	8	40.28	10
40.3	3	40.3	7
40.32	2	40.32	5
40.34	7	40.34	2
40.36	6	40.36	7
40.38	2	40.38	4
40.4	5	40.4	5
40.42	3	40.42	7
40.44	4	40.44	7
40.46	8	40.46	2
40.48	6	40.48	3
40.5	9	40.5	3
40.52	5	40.52	5
40.54	5	40.54	3
40.56	7	40.56	2
40.58	5	40.58	5
40.6	4	40.6	11
40.62	4	40.62	10
40.64	1	40.64	7
40.66	2	40.66	12
40.68	5	40.68	3
40.7	6	40.7	6
40.72	3	40.72	5
40.74	8	40.74	5
40.76	3	40.76	3
40.78	13	40.78	7
40.8	3	40.8	4
40.82	3	40.82	4
40.84	8	40.84	4
40.86	5	40.86	5
40.88	6	40.88	7
40.9	9	40.9	7
40.92	6	40.92	9
40.94	7	40.94	4
40.96	8	40.96	6
40.98	7	40.98	7
41	6	41	3
41.02	5	41.02	9
41.04	7	41.04	4
41.06	2	41.06	7
41.08	8	41.08	10
41.1	4	41.1	7
41.12	8	41.12	6
41.14	5	41.14	8
41.16	9	41.16	5
41.18	10	41.18	5
41.2	6	41.2	7
41.22	6	41.22	5
41.24	3	41.24	7
41.26	8	41.26	7
41.28	11	41.28	5
41.3	9	41.3	2
41.32	10	41.32	7
41.34	7	41.34	2
41.36	7	41.36	4
41.38	14	41.38	5
41.4	10	41.4	8
41.42	7	41.42	8
41.44	7	41.44	9
41.46	9	41.46	7
41.48	7	41.48	8
41.5	10	41.5	7
41.52	7	41.52	4
41.54	14	41.54	4
41.56	9	41.56	10
41.58	16	41.58	6
41.6	9	41.6	8
41.62	10	41.62	5
41.64	15	41.64	4
41.66	7	41.66	5
41.68	10	41.68	6
41.7	10	41.7	5
41.72	9	41.72	9
41.74	14	41.74	5
41.76	7	41.76	8
41.78	13	41.78	3
41.8	4	41.8	6
41.82	8	41.82	9
41.84	4	41.84	7
41.86	9	41.86	11
41.88	6	41.88	9
41.9	7	41.9	4
41.92	9	41.92	5
41.94	7	41.94	11
41.96	7	41.96	3
41.98	7	41.98	15
42	7	42	12
42.02	7	42.02	9
42.04	3	42.04	9
42.06	2	42.06	11
42.08	8	42.08	6
42.1	11	42.1	12
42.12	6	42.12	12
42.14	9	42.14	7
42.16	6	42.16	9
42.18	10	42.18	5
42.2	5	42.2	8
42.22	8	42.22	9
42.24	7	42.24	9
42.26	7	42.26	10
42.28	11	42.28	9
42.3	9	42.3	13
42.32	22	42.32	9
42.34	8	42.34	8
42.36	5	42.36	14
42.38	15	42.38	11
42.4	12	42.4	5
42.42	6	42.42	7
42.44	9	42.44	12
42.46	15	42.46	5
42.48	18	42.48	8
42.5	10	42.5	9
42.52	8	42.52	10
42.54	14	42.54	7
42.56	7	42.56	12
42.58	17	42.58	8
42.6	16	42.6	9
42.62	14	42.62	11
42.64	10	42.64	7
42.66	18	42.66	10
42.68	8	42.68	8
42.7	17	42.7	10
42.72	20	42.72	13
42.74	16	42.74	20
42.76	12	42.76	6
42.78	15	42.78	6
42.8	12	42.8	13
42.82	18	42.82	12
42.84	11	42.84	15
42.86	18	42.86	12
42.88	21	42.88	7
42.9	18	42.9	12
42.92	15	42.92	20
42.94	10	42.94	13
42.96	8	42.96	13
42.98	21	42.98	13
43	14	43	20
43.02	13	43.02	15
43.04	14	43.04	18
43.06	15	43.06	10
43.08	12	43.08	16
43.1	21	43.1	19
43.12	14	43.12	17
43.14	14	43.14	25
43.16	17	43.16	13
43.18	15	43.18	23
43.2	22	43.2	24
43.22	21	43.22	24
43.24	12	43.24	20
43.26	18	43.26	32
43.28	16	43.28	23
43.3	12	43.3	13
43.32	14	43.32	22
43.34	26	43.34	37
43.36	8	43.36	32
43.38	14	43.38	25
43.4	20	43.4	27
43.42	18	43.42	30
43.44	16	43.44	29
43.46	17	43.46	26
43.48	19	43.48	26
43.5	22	43.5	18
43.52	19	43.52	24
43.54	20	43.54	29
43.56	20	43.56	32
43.58	11	43.58	21
43.6	14	43.6	24
43.62	27	43.62	20
43.64	18	43.64	17
43.66	29	43.66	33
43.68	15	43.68	28
43.7	14	43.7	19
43.72	15	43.72	20
43.74	24	43.74	22
43.76	31	43.76	22
43.78	23	43.78	20
43.8	22	43.8	22
43.82	38	43.82	23
43.84	27	43.84	29
43.86	25	43.86	22
43.88	30	43.88	28
43.9	33	43.9	29
43.92	33	43.92	30
43.94	35	43.94	21
43.96	31	43.96	20
43.98	24	43.98	23
44	29	44	43
44.02	44	44.02	32
44.04	44	44.04	27
44.06	33	44.06	31
44.08	40	44.08	35
44.1	39	44.1	18
44.12	39	44.12	31
44.14	36	44.14	29
44.16	43	44.16	24
44.18	35	44.18	31
44.2	37	44.2	30
44.22	43	44.22	32
44.24	47	44.24	19
44.26	40	44.26	32
44.28	53	44.28	34
44.3	40	44.3	34
44.32	45	44.32	38
44.34	43	44.34	27
44.36	35	44.36	38
44.38	44	44.38	25
44.4	38	44.4	35
44.42	44	44.42	27
44.44	31	44.44	48
44.46	47	44.46	37
44.48	28	44.48	35
44.5	44	44.5	31
44.52	34	44.52	39
44.54	33	44.54	32
44.56	41	44.56	40
44.58	37	44.58	50
44.6	36	44.6	54
44.62	44	44.62	54
44.64	29	44.64	41
44.66	49	44.66	37
44.68	29	44.68	45
44.7	38	44.7	52
44.72	33	44.72	53
44.74	30	44.74	55
44.76	27	44.76	44
44.78	24	44.78	47
44.8	33	44.8	55
44.82	32	44.82	47
44.84	29	44.84	51
44.86	34	44.86	61
44.88	42	44.88	46
44.9	35	44.9	43
44.92	41	44.92	43
44.94	31	44.94	58
44.96	34	44.96	47
44.98	24	44.98	43
45	33	45	64
45.02	34	45.02	45
45.04	33	45.04	53
45.06	41	45.06	35
45.08	46	45.08	46
45.1	30	45.1	50
45.12	47	45.12	47
45.14	44	45.14	27
45.16	53	45.16	36
45.18	51	45.18	38
45.2	52	45.2	41
45.22	63	45.22	30
45.24	74	45.24	27
45.26	80	45.26	25
45.28	71	45.28	32
45.3	78	45.3	31
45.32	90	45.32	30
45.34	102	45.34	25
45.36	81	45.36	18
45.38	112	45.38	23
45.4	117	45.4	28
45.42	122	45.42	32
45.44	146	45.44	33
45.46	156	45.46	43
45.48	170	45.48	41
45.5	175	45.5	48
45.52	181	45.52	52
45.54	208	45.54	65
45.56	195	45.56	69
45.58	231	45.58	82
45.6	242	45.6	106
45.62	252	45.62	109
45.64	277	45.64	124
45.66	292	45.66	125
45.68	313	45.68	159
45.7	356	45.7	170
45.72	359	45.72	163
45.74	343	45.74	213
45.76	353	45.76	235
45.78	365	45.78	274
45.8	421	45.8	283
45.82	446	45.82	310
45.84	471	45.84	337
45.86	521	45.86	371
45.88	502	45.88	426
45.9	510	45.9	420
45.92	522	45.92	520
45.94	557	45.94	558
45.96	547	45.96	589
45.98	620	45.98	608
46	566	46	686
46.02	645	46.02	751
46.04	622	46.04	811
46.06	715	46.06	882
46.08	723	46.08	933
46.1	770	46.1	982
46.12	786	46.12	1129
46.14	885	46.14	1341
46.16	992	46.16	1334
46.18	1077	46.18	1533
46.2	1243	46.2	1750
46.22	1521	46.22	2117
46.24	1860	46.24	2404
46.26	2398	46.26	2986
46.28	3432	46.28	3769
46.3	5679	46.3	5500
46.32	16859	46.32	10042
46.34	91521	46.34	30968
46.36	239960	46.36	83440
46.38	509245	46.38	286244
46.4	192399	46.4	353542
46.42	74278	46.42	107903
46.44	31102	46.44	19983
46.46	29969	46.46	12460
46.48	32529	46.48	422793
46.5	54404	46.5	254451
46.52	381178	46.52	110802
46.54	151278	46.54	33225
46.56	48616	46.56	23772
46.58	31989	46.58	18597
46.6	24324	46.6	15370
46.62	19885	46.62	13449
46.64	17113	46.64	12159
46.66	14757	46.66	10829
46.68	13377	46.68	10174
46.7	12180	46.7	9445
46.72	11240	46.72	9062
46.74	10388	46.74	8327
46.76	9704	46.76	7975
46.78	9128	46.78	7900
46.8	8709	46.8	7392
46.82	8364	46.82	7351
46.84	7891	46.84	7017
46.86	7606	46.86	6899
46.88	7400	46.88	6882
46.9	6956	46.9	6589
46.92	6749	46.92	6457
46.94	6570	46.94	6284
46.96	6390	46.96	6078
46.98	6356	46.98	6036
47	5944	47	5954
47.02	5839	47.02	5825
47.04	5651	47.04	5662
47.06	5596	47.06	5491
47.08	5407	47.08	5432
47.1	5365	47.1	5279
47.12	5218	47.12	5087
47.14	5063	47.14	5247
47.16	4962	47.16	4859
47.18	4708	47.18	4958
47.2	4685	47.2	4807
47.22	4526	47.22	4464
47.24	4309	47.24	4498
47.26	4256	47.26	4320
47.28	4111	47.28	4164
47.3	3994	47.3	4063
47.32	3879	47.32	4084
47.34	3747	47.34	3880
47.36	3703	47.36	3785
47.38	3516	47.38	3712
47.4	3397	47.4	3543
47.42	3297	47.42	3348
47.44	3208	47.44	3154
47.46	3043	47.46	3227
47.48	2914	47.48	3065
47.5	2815	47.5	2925
47.52	2710	47.52	2864
47.54	2557	47.54	2738
47.56	2533	47.56	2621
47.58	2473	47.58	2465
47.6	2388	47.6	2251
47.62	2325	47.62	2159
47.64	2151	47.64	2074
47.66	2037	47.66	2055
47.68	2004	47.68	1823
47.7	1905	47.7	1713
47.72	1766	47.72	1672
47.74	1632	47.74	1550
47.76	1580	47.76	1458
47.78	1523	47.78	1387
47.8	1448	47.8	1293
47.82	1308	47.82	1217
47.84	1260	47.84	1160
47.86	1120	47.86	1052
47.88	1132	47.88	978
47.9	1042	47.9	886
47.92	1016	47.92	885
47.94	925	47.94	854
47.96	890	47.96	711
47.98	814	47.98	645
48	734	48	679
48.02	712	48.02	569
48.04	718	48.04	497
48.06	591	48.06	435
48.08	549	48.08	428
48.1	521	48.1	370
48.12	457	48.12	344
48.14	401	48.14	281
48.16	384	48.16	265
48.18	345	48.18	239
48.2	320	48.2	197
48.22	262	48.22	186
48.24	241	48.24	147
48.26	249	48.26	122
48.28	199	48.28	100
48.3	176	48.3	94
48.32	150	48.32	83
48.34	133	48.34	66
48.36	123	48.36	71
48.38	114	48.38	48
48.4	105	48.4	37
48.42	78	48.42	32
48.44	63	48.44	38
48.46	75	48.46	26
48.48	62	48.48	21
48.5	37	48.5	16
48.52	30	48.52	12
48.54	23	48.54	19
48.56	21	48.56	18
48.58	24	48.58	20
48.6	19	48.6	18
48.62	20	48.62	17
48.64	22	48.64	22
48.66	21	48.66	28
48.68	14	48.68	26
48.7	10	48.7	27
48.72	33	48.72	37
48.74	21	48.74	52
48.76	19	48.76	46
48.78	12	48.78	54
48.8	28	48.8	39
48.82	32	48.82	47
48.84	30	48.84	50
48.86	29	48.86	61
48.88	42	48.88	46
48.9	44	48.9	55
48.92	44	48.92	60
48.94	45	48.94	81
48.96	44	48.96	64
48.98	52	48.98	66
49	42	49	72
49.02	52	49.02	65
49.04	35	49.04	62
49.06	58	49.06	61
49.08	46	49.08	62
49.1	69	49.1	66
49.12	67	49.12	46
49.14	73	49.14	50
49.16	61	49.16	56
49.18	70	49.18	58
49.2	75	49.2	51
49.22	80	49.22	47
49.24	67	49.24	39
49.26	68	49.26	51
49.28	75	49.28	41
49.3	55	49.3	26
49.32	61	49.32	37
49.34	65	49.34	36
49.36	54	49.36	29
49.38	50	49.38	26
49.4	51	49.4	27
49.42	54	49.42	28
49.44	52	49.44	19
49.46	64	49.46	18
49.48	33	49.48	26
49.5	44	49.5	24
49.52	43	49.52	14
49.54	29	49.54	15
49.56	48	49.56	9
49.58	25	49.58	12
49.6	32	49.6	7
49.62	35	49.62	11
49.64	26	49.64	10
49.66	42	49.66	9
49.68	27	49.68	11
49.7	18	49.7	6
49.72	23	49.72	3
49.74	15	49.74	4
49.76	12	49.76	6
49.78	10	49.78	4
49.8	11	49.8	4
49.82	17	49.82	7
49.84	14	49.84	7
49.86	11	49.86	11
49.88	5	49.88	6
49.9	9	49.9	5
49.92	4	49.92	12
49.94	12	49.94	3
49.96	5	49.96	6
49.98	4	49.98	6
50	7	50	5
50.02	5	50.02	9
50.04	3	50.04	11
50.06	6	50.06	11
50.08	1	50.08	11
50.1	8	50.1	13
50.12	8	50.12	13
50.14	4	50.14	14
50.16	5	50.16	15
50.18	6	50.18	13
50.2	7	50.2	10
50.22	8	50.22	22
50.24	12	50.24	13
50.26	6	50.26	21
50.28	3	50.28	18
50.3	8	50.3	15
50.32	12	50.32	22
50.34	8	50.34	20
50.36	11	50.36	15
50.38	17	50.38	16
50.4	19	50.4	14
50.42	13	50.42	5
50.44	20	50.44	12
50.46	14	50.46	7
50.48	16	50.48	21
50.5	17	50.5	10
50.52	15	50.52	18
50.54	11	50.54	11
50.56	14	50.56	15
50.58	18	50.58	5
50.6	10	50.6	8
50.62	14	50.62	6
50.64	22	50.64	10
50.66	9	50.66	10
50.68	13	50.68	4
50.7	15	50.7	7
50.72	11	50.72	10
50.74	4	50.74	7
50.76	18	50.76	8
50.78	16	50.78	8
50.8	14	50.8	7
50.82	11	50.82	4
50.84	11	50.84	4
50.86	13	50.86	5
50.88	10	50.88	3
50.9	7	50.9	3
50.92	9	50.92	1
50.94	13	50.94	7
50.96	10	50.96	6
50.98	11	50.98	3
51	9	51	3
51.02	6	51.02	3
51.04	8	51.04	2
51.06	5	51.06	3
51.08	8	51.08	2
51.1	6	51.1	4
51.12	7	51.12	1
51.14	8	51.14	4
51.16	5	51.16	3
51.18	4	51.18	3
51.2	6	51.2	4
51.22	4	51.22	7
51.24	4	51.24	4
51.26	2	51.26	1
51.28	4	51.28	6
51.3	3	51.3	5
51.32	1	51.32	3
51.34	4	51.34	7
51.36	2	51.36	5
51.38	2	51.38	6
51.4	1	51.4	5
51.42	4	51.42	5
51.44	5	51.44	3
51.46	2	51.46	3
51.48	4	51.48	7
51.5	4	51.5	7
51.52	2	51.52	4
51.54	2	51.54	8
51.56	3	51.56	6
51.58	1	51.58	5
51.6	4	51.6	7
51.62	6	51.62	7
51.64	5	51.64	3
51.66	3	51.66	7
51.68	2	51.68	6
51.7	3	51.7	5
51.72	3	51.72	5
51.74	5	51.74	5
51.76	4	51.76	10
51.78	2	51.78	5
51.8	1	51.8	3
51.82	7	51.82	4
51.84	1	51.84	5
51.86	2	51.86	9
51.88	3	51.88	5
51.9	1	51.9	5
51.92	3	51.92	3
51.94	5	51.94	6
51.96	5	51.96	2
51.98	4	51.98	6
52	4	52	4

## Sheet: Fig. 1g
E	Polarization (A-type)	E	Polarization (B-type)
0.000218571	-20.4635	0.00095375	-7.01859
0.0485	-20.2331	0.04263	-6.8351
0.10049	-20.3355	0.07553	-7.86266
0.14387	-20.0474	0.14992	-7.44063
0.19444	-20.0794	0.1996	-7.36723
0.24588	-20.3803	0.24328	-6.78005
0.29667	-20.201	0.29459	-7.09199
0.3455	-20.169	0.34618	-8.35809
0.3952	-20.2971	0.39577	-7.14704
0.44894	-20.1306	0.44384	-6.06443
0.49504	-20.3099	0.49925	-7.69752
0.54681	-19.9386	0.54588	-5.4956
0.60261	-20.1434	0.59395	-7.12869
0.64338	-20.0282	0.64659	-7.9911
0.6958	-19.9642	0.6937	-5.27541
0.74496	-20.0666	0.74225	-7.53237
0.79596	-20.0602	0.79584	-7.73421
0.84588	-20.0858	0.8441	-7.20209
0.89558	-19.8681	0.89493	-7.11034
0.94517	-20.041	0.9551	-6.81675
0.99542	-20.0922	0.98848	-7.66082
1.04545	-19.7849	1.04313	-7.22044
1.09427	-20.0986	1.09453	-7.00024
1.14583	-19.9898	1.14613	-7.93606
1.19487	-19.6697	1.19591	-7.22044
1.24435	-19.6569	1.24464	-7.20209
1.29395	-19.8425	1.297	-7.16539
1.34506	-19.8746	1.34735	-7.78926
1.39596	-19.9066	1.39484	-7.29383
1.44479	-19.8361	1.44939	-6.52316
1.49493	-19.8874	1.48849	-8.11955
1.54452	-19.6569	1.54514	-7.58742
1.59563	-19.5289	1.59645	-7.60577
1.63531	-19.8361	1.64537	-6.57821
1.67945	-19.8169	1.69077	-7.11034
1.74561	-19.4648	1.7499	-7.01859
1.79302	-19.3496	1.78671	-7.09199
1.84653	-19.2536	1.8405	-7.36723
1.89601	-19.1703	1.89543	-7.12869
1.94332	-19.0167	1.9475	-6.48646
1.9953	-18.9655	2.00005	-7.16539
2.04566	-19.0871	2.0443	-7.71587
2.09252	-18.607	2.09398	-7.22044
2.14648	-18.2869	2.14539	-6.46812
2.19421	-17.9412	2.1946	-8.87187
2.24479	-17.6339	2.24571	-7.49567
2.29318	-17.397	2.29673	-7.22044
2.34331	-16.7953	2.34766	-7.29383
2.39018	-16.0719	2.39649	-6.96354
2.44511	-15.6109	2.45209	-5.12862
2.4922	-15.1756	2.49367	-6.7984
2.54146	-14.2281	2.54297	-7.09199
2.5928	-13.4791	2.59294	-6.92685
2.63912	-12.3652	2.64292	-6.46812
2.69339	-11.1232	2.69852	-6.24792
2.73568	-10.1501	2.74811	-5.95434
2.78898	-8.6457	2.79388	-6.65161
2.83672	-7.32692	2.84128	-6.8351
2.89045	-5.94412	2.89478	-6.63326
2.93753	-4.24123	2.94533	-6.61491
2.99072	-2.60235	2.99568	-6.39472
3.03999	-1.30918	3.04432	-6.46812
3.0874	0.3297	3.09219	-6.15618
3.13895	1.85334	3.14684	-6.17453
3.18778	2.92885	3.19595	-5.27541
3.23508	3.84431	3.24049	-5.51395
3.28217	5.64964	3.29361	-5.84424
3.34767	6.76996	3.339	-5.16532
3.38963	8.00552	3.39279	-5.05522
3.44206	8.78655	3.44391	-5.14697
3.49067	9.72762	3.48978	-4.61484
3.54069	10.7647	3.54357	-4.77998
3.5917	11.4433	3.59478	-4.04601
3.63944	12.3588	3.64647	-3.78912
3.69045	13.0118	3.69387	-3.55058
3.73971	13.2998	3.74689	-3.0368
3.79007	13.9528	3.79677	-1.75236
3.84195	14.5162	3.84445	-2.33953
3.88979	14.9835	3.89357	-2.10099
3.9396	15.2076	3.9444	-1.47712
3.99257	15.7134	3.98827	-1.44042
4.0414	16.1167	4.04339	-0.6514
4.09175	16.7376	4.09403	-0.87159
4.14167	17.0449	4.14362	-0.39451
4.18527	17.2754	4.18396	-1.01838
4.24238	17.4867	4.24461	0.02752
4.29132	17.9988	4.29134	1.23858
4.34222	18.0628	4.34227	1.71566
4.39137	18.4725	4.39377	2.52302
4.44205	18.4085	4.44183	2.74322
4.50003	18.8759	4.49066	4.00931
4.54058	19.0935	4.54254	4.96348
4.59344	18.9527	4.58756	4.92678
4.64412	19.2472	4.64096	4.413
4.69382	19.5993	4.69475	5.45891
4.73982	19.6441	4.74548	5.91764
4.7905	19.5929	4.79212	5.33046
4.83845	19.8746	4.844	6.00938
4.89764	19.9898	4.88854	5.89929
4.94734	20.0474	4.94347	6.32132
4.99289	20.1754	4.99268	5.7158
4.94134	20.3099	4.94766	6.65161
4.89502	20.2587	4.89654	6.81675
4.84445	20.4379	4.84467	7.12869
4.79148	20.2779	4.79593	7.12869
4.74287	20.5019	4.73862	6.8718
4.6936	20.4059	4.69914	7.07364
4.64303	20.7452	4.64878	7.38558
4.59431	20.4763	4.59633	6.78005
4.54407	20.4571	4.55513	6.35802
4.49677	20.3163	4.49448	7.69752
4.44467	20.2331	4.45023	7.12869
4.39737	20.5019	4.39606	7.95441
4.34396	20.4187	4.3457	7.69752
4.2948	20.5531	4.29726	8.44984
4.245	20.4251	4.24948	7.91771
4.19867	20.1818	4.19369	6.50481
4.1457	20.5276	4.15039	7.33053
4.09589	20.5724	4.09508	7.73421
4.04402	20.6492	4.05922	8.21129
3.9917	20.566	4.00238	6.74335
3.9432	20.6172	3.95145	7.44063
3.89862	20.5596	3.90062	7.67917
3.84707	20.7836	3.8475	7.38558
3.79704	20.8284	3.79944	8.1379
3.7468	20.7196	3.74451	8.04615
3.69742	20.822	3.71819	8.26634
3.64587	20.6044	3.64532	7.86266
3.59584	20.662	3.59449	7.40393
3.54614	20.7836	3.55225	6.89015
3.49731	20.6556	3.49579	8.37644
3.44522	20.4059	3.44677	6.85345
3.39116	20.5531	3.39775	7.29383
3.34734	20.6684	3.34892	7.49567
3.29633	20.4059	3.29819	7.45898
3.24849	20.7388	3.2505	7.80761
3.19508	20.4891	3.19662	7.14704
3.14647	20.5404	3.15018	7.34888
3.09492	20.7644	3.09811	7.84431
3.0462	20.6108	3.04852	7.12869
2.99661	20.4763	2.99311	6.78005
2.94625	20.7964	2.94781	6.57821
2.89328	20.8604	2.89688	7.16539
2.84555	20.6044	2.84758	7.11034
2.7977	20.5276	2.7977	7.64247
2.74702	20.4955	2.74906	7.40393
2.69557	20.6044	2.70577	7.89936
2.64598	20.534	2.64397	7.11034
2.59541	20.6492	2.59857	7.78926
2.54865	20.4507	2.55203	7.45898
2.49514	20.4763	2.49863	7.20209
2.44838	20.8092	2.45056	7.20209
2.39694	20.7772	2.39573	7.03694
2.34724	20.8092	2.35109	7.55072
2.29405	20.6492	2.2932	7.40393
2.24958	20.8284	2.244	5.84424
2.19825	20.63	2.20003	7.53237
2.14724	20.6492	2.14224	7.01859
2.09667	20.662	2.12297	8.39479
2.04827	20.7452	2.0401	7.51402
1.99487	20.7708	2.00462	8.35809
1.94615	20.6492	1.95475	7.88101
1.88261	20.4891	1.89819	7.45898
1.8498	20.7516	1.85289	7.45898
1.80097	20.7772	1.79872	7.38558
1.74473	20.8156	1.74932	7.53237
1.69591	20.566	1.69869	7.47733
1.64948	20.4891	1.64909	7.20209
1.59694	20.5788	1.59988	7.01859
1.5443	20.3099	1.55001	7.88101
1.49809	20.6492	1.49784	6.8351
1.44599	20.822	1.44558	6.46812
1.39672	20.7324	1.39847	7.05529
1.34735	20.5788	1.34878	6.55986
1.297	20.6236	1.29948	6.63326
1.24588	20.5083	1.24893	7.00024
1.19389	20.9885	1.19429	6.43142
1.1492	20.6172	1.14918	7.80761
1.09591	20.6428	1.10016	7.44063
1.04806	20.7388	1.0499	7.05529
0.9988	20.3867	0.99907	7.23878
0.9467	20.6876	0.95301	8.76177
0.89994	20.662	0.89836	7.38558
0.84675	20.5276	0.84925	7.22044
0.79727	20.6684	0.80185	6.72501
0.74801	20.3995	0.75283	6.41307
0.6982	20.5019	0.69752	6.21123
0.65002	20.8732	0.64583	6.48646
0.59596	20.6236	0.59938	7.45898
0.54877	20.6876	0.55962	7.71587
0.49864	20.7324	0.50116	6.50481
0.44752	20.534	0.44289	6.7617
0.39215	20.534	0.40283	6.65161
0.34877	20.6492	0.34838	7.09199
0.28556	20.4571	0.30098	7.62412
0.23259	20.726	0.25044	6.98189
0.19913	20.5788	0.19503	5.29376
0.14681	20.5019	0.14982	7.09199
0.09787	20.5852	0.10138	7.36723
0.04828	20.4635	0.04835	7.01859
-0.000544286	20.1274	-0.00191	6.38554
-0.04305	20.1146	-0.04835	6.91767
-0.09351	20.0186	-0.09928	7.00942
-0.15357	19.1544	-0.15087	7.00942
-0.19989	19.961	-0.19798	6.69748
-0.25024	19.7753	-0.24939	6.78923
-0.30539	20.057	-0.30346	6.82593
-0.35041	19.993	-0.34904	7.24796
-0.39771	19.8906	-0.39988	7.04612
-0.4497	20.1466	-0.44994	7.22961
-0.50223	19.961	-0.49496	6.91767
-0.54921	19.6729	-0.54913	6.75253
-0.60349	19.8842	-0.59919	7.4131
-0.65013	20.3131	-0.64879	5.35799
-0.70016	19.9482	-0.70543	7.11951
-0.75019	19.7753	-0.74596	6.88097
-0.79934	19.9674	-0.79823	6.86263
-0.85209	19.8586	-0.84696	6.73418
-0.8982	19.929	-0.90275	6.97272
-0.95008	19.9162	-0.95072	7.43145
-0.99989	19.8329	-0.99917	6.91767
-1.05231	19.4936	-1.04189	7.4498
-1.10147	19.6153	-1.09825	7.17456
-1.14953	19.5001	-1.15013	7.19291
-1.19662	19.8073	-1.20411	6.78923
-1.24534	19.6665	-1.2598	6.88097
-1.30038	19.6857	-1.28889	7.50485
-1.34702	19.8137	-1.35317	6.62408
-1.39956	19.4104	-1.40181	7.08282
-1.4486	19.4168	-1.44854	6.89932
-1.49896	19.1992	-1.49717	6.91767
-1.54975	19.0199	-1.54591	7.06447
-1.60097	18.1685	-1.59845	7.43145
-1.64174	18.9751	-1.64681	7.4131
-1.69209	18.6742	-1.69382	6.93602
-1.7516	18.5462	-1.74932	7.06447
-1.79956	18.3157	-1.79682	6.89932
-1.8498	17.9252	-1.8487	7.08282
-1.89645	17.9572	-1.89791	7.00942
-1.94539	17.3746	-1.95112	6.66078
-1.99781	17.0737	-2.001	6.60574
-2.0498	16.9521	-2.05469	6.47729
-2.09797	16.1711	-2.0957	7.96358
-2.1468	15.6781	-2.14777	7.06447
-2.19432	15.6013	-2.19536	6.91767
-2.24762	14.1993	-2.24733	5.94516
-2.29514	12.6501	-2.29721	7.28466
-2.34844	12.6501	-2.34766	6.58739
-2.39541	11.1392	-2.39801	7.70669
-2.44435	9.99329	-2.4477	6.67913
-2.49383	8.75774	-2.49309	5.96351
-2.5432	6.9012	-2.54917	6.20205
-2.58506	5.56961	-2.59752	5.72497
-2.64359	3.87952	-2.64854	6.27545
-2.69416	2.087	-2.69785	6.55069
-2.74484	0.44813	-2.7482	5.30294
-2.79672	-1.15874	-2.79951	7.06447
-2.84304	-2.69518	-2.83604	7.50485
-2.89536	-3.98195	-2.90089	5.46808
-2.94658	-5.73606	-2.95134	5.89011
-2.99388	-6.95882	-2.99311	6.05526
-3.04315	-7.95751	-3.04689	5.33964
-3.09568	-9.61558	-3.0961	5.59652
-3.14298	-10.3326	-3.14798	5.43138
-3.20053	-10.9536	-3.19891	4.80751
-3.23606	-11.645	-3.24726	5.15614
-3.29579	-12.4644	-3.29571	4.93595
-3.34582	-13.3479	-3.34864	4.9176
-3.39846	-13.8472	-3.39785	4.47722
-3.44511	-14.2313	-3.44877	4.20198
-3.50004	-14.7819	-3.49779	3.48636
-3.54669	-15.326	-3.5449	3.6882
-3.59857	-15.7678	-3.59507	3.50471
-3.65012	-15.9918	-3.64618	3.24782
-3.69383	-16.4143	-3.69473	2.71569
-3.74712	-16.6512	-3.74384	2.27531
-3.79802	-16.9073	-3.79915	2.71569
-3.84903	-17.6371	-3.84684	2.73404
-3.89699	-17.5219	-3.89719	1.68813
-3.94908	-17.6883	-3.94621	1.2661
-3.99802	-18.0212	-3.99733	0.66057
-4.04925	-18.5654	-4.04825	0.88077
-4.09382	-17.906	-4.09651	-0.75232
-4.14679	-18.6422	-4.14438	0.0734
-4.19911	-18.687	-4.19931	-0.86242
-4.24728	-18.9559	-4.24471	-1.3028
-4.29709	-19.0071	-4.29506	-1.88997
-4.34712	-20.0314	-4.34303	-2.09182
-4.39595	-19.0711	-4.39463	-2.95423
-4.4487	-19.2056	-4.44574	-2.62395
-4.49535	-19.5641	-4.47893	-2.36706
-4.5481	-19.4616	-4.53882	-2.84414
-4.59736	-19.5641	-4.59919	-4.16528
-4.64837	-19.6153	-4.64182	-3.46801
-4.6972	-19.6281	-4.69313	-4.09189
-4.75649	-19.7753	-4.74873	-4.42217
-4.81142	-19.897	-4.79631	-4.45887
-4.84499	-19.8393	-4.84591	-4.86256
-4.89382	-19.372	-4.89435	-5.41303
-4.94657	-19.865	-4.94433	-5.08275
-4.99496	-20.2107	-4.99678	-5.11944
-4.94832	-19.9418	-4.94947	-5.22954
-4.89426	-20.2107	-4.90198	-5.55983
-4.84761	-19.3976	-4.84877	-6.147
-4.79834	-19.5449	-4.80051	-5.74332
-4.74995	-19.961	-4.74825	-6.38554
-4.69829	-20.057	-4.69999	-6.09195
-4.65088	-19.9802	-4.65107	-5.89011
-4.60085	-20.4923	-4.59986	-6.09195
-4.54548	-19.7689	-4.55112	-6.2571
-4.50232	-19.7369	-4.49877	-5.94516
-4.45088	-20.153	-4.45108	-5.35799
-4.39944	-19.6409	-4.39253	-5.44973
-4.34777	-20.0954	-4.35038	-6.78923
-4.29873	-20.2299	-4.30193	-6.20205
-4.25034	-20.0442	-4.24862	-6.45894
-4.19846	-20.0442	-4.20179	-6.38554
-4.14897	-19.9674	-4.14934	-6.12865
-4.10058	-19.6409	-4.10023	-6.40389
-4.05023	-20.2491	-4.04902	-7.35806
-3.9966	-20.057	-3.99866	-5.78002
-3.94821	-20.0058	-3.94926	-6.12865
-3.89786	-20.4091	-3.89872	-6.99107
-3.85056	-20.4603	-3.83882	-5.76167
-3.80173	-20.2875	-3.79734	-6.07361
-3.74876	-20.1466	-3.74708	-6.147
-3.70276	-19.9994	-3.69692	-6.53234
-3.65088	-20.0954	-3.65009	-6.73418
-3.60075	-20.121	-3.59678	-7.00942
-3.55061	-20.0506	-3.55158	-5.96351
-3.50266	-20.0826	-3.49751	-6.56904
-3.45295	-20.4155	-3.44858	-6.16535
-3.39813	-20.153	-3.40204	-6.56904
-3.35203	-20.0378	-3.35398	-7.08282
-3.29786	-19.9418	-3.2979	-6.80758
-3.24805	-19.8842	-3.25213	-6.55069
-3.20097	-19.9226	-3.20177	-6.45894
-3.14909	-20.1466	-3.14837	-6.64243
-3.10157	-19.9738	-3.10163	-6.38554
-3.05012	-20.1851	-3.05033	-6.12865
-2.99999	-20.1338	-3.0035	-6.67913
-2.95247	-20.025	-2.94733	-6.12865
-2.89819	-20.1658	-2.89898	-6.82593
-2.8523	-20.3131	-2.85215	-6.86263
-2.79901	-20.0186	-2.80142	-6.77088
-2.75072	-19.9354	-2.75049	-6.11031
-2.70081	-19.9226	-2.7009	-6.16535
-2.65078	-20.3195	-2.65989	-6.97272
-2.59966	-20.1146	-2.59886	-5.48643
-2.55247	-19.8586	-2.55146	-6.93602
-2.49906	-19.8201	-2.50063	-6.45894
-2.45154	-20.0442	-2.44989	-6.56904
-2.39923	-19.6281	-2.3983	-7.26631
-2.35301	-19.993	-2.35052	-6.34884
-2.30353	-20.1082	-2.30131	-7.32136
-2.25307	-20.1594	-2.25096	-7.06447
-2.19846	-20.3323	-2.22473	-7.17456
-2.15116	-20.1146	-2.15244	-6.56904
-2.08163	-19.2312	-2.09894	-6.27545
-2.04402	-19.9994	-2.05402	-6.1837
-2.00424	-19.9866	-2.00071	-6.49564
-1.95607	-20.1466	-1.94817	-6.56904
-1.89721	-19.9034	-1.90563	-6.91767
-1.85165	-19.9802	-1.85232	-6.71583
-1.80501	-20.0378	-1.7992	-6.31215
-1.74964	-20.153	-1.75257	-6.51399
-1.70157	-20.6268	-1.69926	-6.58739
-1.65155	-20.2107	-1.64919	-6.55069
-1.60348	-20.4091	-1.60379	-6.97272
-1.5504	-20.1402	-1.54963	-6.86263
-1.50157	-19.9674	-1.50309	-6.42224
-1.45416	-20.1786	-1.45302	-6.47729
-1.40283	-20.2363	-1.40076	-6.80758
-1.35236	-19.865	-1.35317	-6.11031
-1.29896	-20.2042	-1.29814	-6.55069
-1.25405	-19.8137	-1.25399	-6.69748
-1.20119	-20.0378	-1.20516	-6.97272
-1.15204	-20.3515	-1.15109	-6.97272
-1.10179	-19.8393	-1.09873	-6.77088
-1.04991	-19.8265	-1.05247	-7.06447
-1.00305	-19.961	-1.0004	-6.20205
-0.9516	-20.1594	-0.95224	-6.147
-0.90288	-19.6729	-0.90208	-6.99107
-0.85177	-19.8522	-0.85087	-6.62408
-0.80447	-20.0954	-0.80357	-7.68834
-0.754	-20.1658	-0.75293	-7.17456
-0.70049	-19.8073	-0.70362	-6.93602
-0.65438	-20.0058	-0.65241	-6.91767
-0.60196	-19.9098	-0.60444	-6.66078
-0.55313	-20.057	-0.54855	-5.87176
-0.50332	-20.3963	-0.51107	-7.13786
-0.45406	-19.7561	-0.44422	-6.78923
-0.39989	-19.9162	-0.40264	-6.2204
-0.35346	-20.742	-0.35286	-7.50485
-0.30038	-20.1274	-0.30327	-6.88097
-0.25395	-20.1146	-0.25339	-6.27545
-0.20665	-20.1274	-0.20475	-6.31215
-0.15182	-19.9162	-0.1503	-6.1837
-0.10256	-19.8778	-0.10433	-6.2938
-0.0533	-19.9866	-0.05779	-6.64243
-0.00458	-20.1274	-0.00391	-6.38554

## Sheet: Fig. 2c
Energy loss (eV)	layer 1	layer 2	layer 3	layer 4	layer 5	layer 6
621	75.2725	2782.24	6080.71	8894.22	11904.8	14856.5
621.25	224.149	2993.04	6010.13	8899	11774.4	14891.6
621.5	184.439	2975.25	6191.97	8988.19	11721.3	14995.1
621.75	-77.7222	3039.01	6384.34	8826.93	11920.9	14862.2
622	-31.9092	3008.74	6220.7	8864.65	11996.4	14658.3
622.25	-56.2451	3119.33	5920.9	8673.21	11890.7	15017.2
622.5	55.9522	3027.45	5983.63	8716.31	12092.6	14930.6
622.75	164.715	3002.13	6084.93	8697.98	12171	14768.6
623	-20.1753	2905.17	6329.57	8781.99	12014.8	14791
623.25	131.033	2889.3	6280.31	8923.1	11935.7	14822.5
623.5	-61.1519	2809.03	5999.65	8746.82	11792.1	14864.5
623.75	-84.9932	3098.12	5927.34	8934.88	11879	14886.9
624	259.52	2982.55	5994.38	9020.3	12085.1	14921.7
624.25	184.395	3026.35	5988.78	9067.08	12061.7	14953.8
624.5	19.0142	3010.89	6002.92	9212.6	12138.9	14816.7
624.75	51.355	2984.16	6055.78	9216.84	12146.9	14849.3
625	-53.2109	2760.51	6138.73	9011.18	11915	14999
625.25	27.4556	2974.1	6325.92	8933.75	11830.3	15017.9
625.5	-51.9985	2993.57	6170.98	9038.2	11715.5	14991.7
625.75	49.5054	2956	6079	8841.61	11985.7	14983.4
626	198.583	2790	6093.59	9175.59	12251.4	15106.7
626.25	168.903	2844.25	5842.42	8853.81	12098.4	14939.3
626.5	74.7402	2802.01	5956.77	8847.56	11983.9	15063.4
626.75	-84.8076	2950.39	6216.73	9021.91	12020	14846.1
627	36.5772	2998.7	6229.62	9044.2	11851	14864.7
627.25	-25.6011	2914.44	6237.95	8994.93	12024.4	14917.8
627.5	104.374	2903.34	6230.43	8901.81	12026.1	14773
627.75	48.165	3220.06	6159.72	8783.5	12004.5	14891.1
628	3.0249	2929.85	6228.08	8813.27	12101	14829.2
628.25	142.094	3067.84	6530.65	8851.24	12292.7	14938.5
628.5	244.235	3040.91	6280.29	8848.29	12118.4	15074.9
628.75	123.366	2950.97	6254.92	9032.33	12042.2	14903.3
629	199.779	2842.31	6291.83	9041.64	11974.2	14977.9
629.25	252.319	2881.77	6338.86	9211.09	12091.4	15053.7
629.5	185.509	2926.89	6139.54	9408.19	11979.2	14953.2
629.75	307.385	2742.69	5890.91	9104.97	12045.7	14817.3
630	266.683	3268.92	6346.69	9124.17	12046.6	15020.8
630.25	177.705	3132.86	6183.2	8839.1	11919.3	14887.1
630.5	54.9001	2733.99	6136.88	8887.2	11923.1	14746.5
630.75	117.039	3073.05	6175.51	8883.25	12024.8	14923.9
631	-222.02	2909.92	6058.93	8988.09	11976.4	15018.1
631.25	-155.666	3104.2	6072.77	9087.35	12055.4	14982.7
631.5	-197.052	3018.75	6116.86	9020.87	12116.6	15002.6
631.75	57.8516	2974.58	6247.24	9068.68	12206.1	15169.7
632	184.079	3010.73	6172.95	9168.82	12260.9	15205.2
632.25	243.607	3186.19	6227.95	9257.25	12322.1	15037
632.5	291.245	2789.76	6014.06	9031.8	12117.3	14900.9
632.75	-29.9612	2852.48	6071.33	8874.5	11929.7	14827.9
633	-30.6377	3023.73	6024.12	8912.73	12053.6	14841.5
633.25	5.34668	2749.64	6245.58	9118.62	12204.2	14758.7
633.5	117.597	2993.82	6330.3	9248.78	12332	14749.2
633.75	181.824	2904.98	6150.99	9287.92	12195.8	15048.7
634	119.104	3063.19	6059.74	9105.1	11953.7	15013.3
634.25	84.4558	3122.47	6205.55	8795.36	11901.7	14914.9
634.5	-5.87329	2987.07	6071.69	8733.94	11971.9	14901.8
634.75	135.495	2922.37	6080.52	8862.22	12217.9	14812.4
635	137.783	3099.59	6210.26	9138.41	12215.7	14987.9
635.25	60.8411	3105.58	6196.78	9186.38	12102.4	15092.3
635.5	129.82	3204.48	6186.22	8883.27	12007	15018.5
635.75	-82.9688	2973.63	6147.88	8994.39	12122.7	15036.9
636	56.8704	3028.4	6504.18	8967.14	12249.2	15038
636.25	169.494	3061.95	6419.25	9266.67	12144.4	15148.9
636.5	178.922	2962.31	6481.13	9225.01	12215.4	15162.6
636.75	141.646	3151.96	6358.31	9323.64	12242.7	15016.6
637	336.682	3271.93	6414.79	9301.58	12438.3	15051.9
637.25	584.586	3304.77	6355.15	9284.4	12504.7	15137
637.5	756.028	3405.14	6408.03	9480.75	12520.8	15094.7
637.75	826.2	3682.24	6734.65	9607.83	12568.5	15149.1
638	727.276	3596.25	6680.17	9725.82	12682.1	15188.5
638.25	723.087	4103	6870.42	9996.54	13012.5	15359.5
638.5	858.686	4150.53	7260.46	10104	13169.7	15585.4
638.75	1372.9	4508.68	7586.12	10503.2	13445.4	15777.8
639	1590.56	4735.27	7823.22	10724.7	13731.7	15593.8
639.25	2052.87	4930.51	8108.96	10929	13839.5	16010.3
639.5	2375.45	5100.02	8566.97	11311.5	14251.7	16140.1
639.75	2618.31	5543.81	8835.26	11723.2	14698.1	16771.3
640	2853.07	5871.51	8826.46	11857.9	14852.4	16655.3
640.25	2806.96	5969.33	8962.78	12169.7	14990.8	16547.4
640.5	3159.91	6153.22	9121.16	12335.6	15086.3	16698.6
640.75	3165.9	6116.14	9445.58	12029.5	14794.9	16537.9
641	3082.32	6232.49	9456.42	11971.8	14869.8	16475.5
641.25	3387.9	6300.01	9621.44	11915.3	14583	16478.4
641.5	3475.11	6083.15	9372.07	12143.4	14618.7	16313.8
641.75	3333.27	6064.24	9186.65	12150.5	14566.4	16246.2
642	3042.4	5992.3	8917.2	11713.5	14374.1	15995.6
642.25	2876.73	5981.57	8862.95	11741.7	14189.9	16017.2
642.5	2777.03	5866.81	8857.67	11444	14216.8	15965.8
642.75	2556.66	5495.37	8639.72	11328.5	14360	15745.6
643	2485.68	5252.33	8706.16	10950.4	13903.5	15746.9
643.25	2285.25	5087.83	8769.14	10966.9	14075.6	15736.7
643.5	1980.32	4994.84	8314.63	10754.9	13917.2	15524.1
643.75	1945.97	5040.42	8231.69	10995.5	13849.4	15849
644	1840.16	4712.55	8185.29	10597.6	13487.1	15662.4
644.25	1647.39	4632.71	7897.93	10737.7	13529.9	15634.9
644.5	1573.91	4735.17	7834.86	10446.1	13453.9	15421.7
644.75	1476.12	4742.31	7618.48	10102.3	13269.6	15389.1
645	1663.67	4297.8	7575.44	10275.7	13079.7	15700.9
645.25	1325.14	4164.21	7628.31	9948.11	12926.7	15483.7
645.5	1281.46	4346.46	7563.03	10084.3	13013.5	15354.2
645.75	1196.47	3869.41	7200.45	9955.26	12999.1	15274.5
646	1041.28	4002.16	7199.66	9870.98	12862.4	15366.6
646.25	702.688	3801.5	7095.46	9662.3	12851.3	15286.2
646.5	760.99	3968.74	7109.16	9821.52	12981.1	15299.8
646.75	905.376	4094.06	7126.95	9855.82	12828	15309.4
647	819.788	3763.41	6881.76	9634.14	12849.9	15085.1
647.25	828.856	3764.41	6766.22	9712.12	12816.5	15173.4
647.5	846.348	3874.84	6799.1	9710.53	12904.5	15192.2
647.75	688.785	3619.22	6836.94	9495.88	12720.5	14931.8
648	739.167	3697.54	6819.71	9575.18	12667.3	15181.5
648.25	664.505	3865.81	6902.44	9706.43	12658.2	15279.1
648.5	490.269	3525.51	6762.59	9636.11	12558.5	15127.1
648.75	692.035	3587.22	6938.74	9670.79	12799.7	15293.1
649	710.131	3778.25	6981.23	9601.8	12681.3	15306.5
649.25	1060.69	3956.75	7125.17	9907.27	12871.4	15578.3
649.5	957.677	3740.68	6914.54	9721.17	12826.9	15457.5
649.75	931.446	3750.38	7146.69	10089.9	12814.1	15244.5
650	1169.33	4131.2	7151.96	10252.7	12866.5	15180.7
650.25	1099.11	3960.92	7046.11	10137.3	12984.8	15331.7
650.5	1236.53	4037.28	7425.91	10104.7	13324.7	15356.4
650.75	1412.18	4295.87	7570.95	10305.3	13406.8	15357.3
651	1583.63	4258.26	7537.78	10218.6	13226.8	15212
651.25	1914.18	4376.75	7632.7	10382.1	13386.8	15381.8
651.5	1703.1	4611.61	7740.99	10381.9	13460.2	15429
651.75	1621.12	4813.57	8019.39	10492.9	13737.7	15369.2
652	1779.94	4769.33	8051.58	10755.6	13774	15491.3
652.25	1761.63	4647.96	8004.64	10415.2	13282.2	15609.3
652.5	1992.11	4670.38	7877.49	10466.6	13165.1	15574
652.75	1819.13	4949.34	7984.88	10792.5	13415.6	15742.3
653	1725.94	4738.09	7981.06	10483.3	13274.9	15623.3
653.25	1531.72	4554.81	7903.2	10586.9	13143.2	15619.4
653.5	1476.86	4380.89	7793.71	10438	13018.8	15443.8
653.75	1322.59	4504.56	7654.8	10374.6	13227	15498.8
654	1377.08	4467.99	7707.65	10265	13189.9	15470.5
654.25	1497.31	4176.16	7818.25	10374.2	12994.6	15269
654.5	1239.31	4214.1	7679.6	10282.1	13128.1	15412.2
654.75	1190.93	3855.66	7437.58	10249.6	13163.2	15268.1
655	1238.39	3890.07	7094.4	10106	12882.1	15034.8
655.25	1172.54	3981.16	7361.91	10026.1	13140.7	15065.2
655.5	1044.16	4094.72	7254.89	9920.63	13005.8	15168.1
655.75	920.407	4034.91	7006.49	10131.8	12951.5	15224.6
656	955.331	3938.77	7037.76	9970.64	12825.9	15560.8
656.25	834.961	3799.35	7088.75	9803.18	12748	15087.7
656.5	845.717	4036.04	6998.85	10063.9	12909.2	15139.7
656.75	885.134	3907.4	6909.62	10115.2	12808.1	14923.4
657	894.077	3982.29	7064.91	9983.05	12941.5	15249.6
657.25	1041.89	3950.04	7112.07	10058.8	12864.7	15259.6
657.5	910.199	3892.29	7053.73	10090	12746.5	15171.2
657.75	713.719	3806.76	6949.6	10102.4	12703.5	15216
658	781.266	3850.25	7027.49	9837.91	12952.5	15280.8
658.25	886.22	3804.14	7228.79	9914.78	12742.9	15304
658.5	793.475	3831.34	6892.38	9855.96	12690.6	15245.5
658.75	961.009	3682.82	6959.26	9919.41	12935.5	15330.3
659	842.193	3897.95	7196.78	9966.51	12898.2	15357.7
659.25	895.584	3845.28	7032.51	9800.82	13151	15337.4
659.5	731.273	3878.91	7077.54	9901.43	12703.1	15137.3
659.75	646.848	3712.43	6972.45	9808.92	12922.1	15212.1
660	735.531	3592.06	6948.47	9872.52	12943.3	15321.1
660.25	696.777	3557.25	6604.05	9858.69	12839.9	15128.6
660.5	896.771	3436.19	6645.38	9650.6	12811.4	15287.8
660.75	976.795	3443.15	6555.74	9761.54	12676.8	15103.1
661	808.547	3646.85	6715.82	9605.21	12701	15193.1
661.25	724.059	3853.31	6830.66	9608.64	12652	15180.9
661.5	683.345	3743.54	6814.28	9538.85	12749.7	15298.4
661.75	967.681	3735.82	6998.94	9552.1	12807.4	15163
662	785.4	3836.48	6968.99	9578.74	12782.6	15332
662.25	1010.09	3589.12	6890.01	9667.35	12817.7	15207.9
662.5	887.445	3749.42	6755.68	9543.63	12735.5	15071.5
662.75	777.936	3804.85	6841.5	9927.04	12944.4	15035.3
663	503.175	3857.04	6867.06	9775.2	12848.1	15296.8
663.25	726.84	3837.65	7015.05	9783.78	12855.2	15411.7
663.5	584.116	3822.87	6842.65	9549.98	12723.9	15316.2
663.75	586.788	3762.49	6813.64	9433.57	12642.9	15082.2
664	724.3	3999.94	7002.47	9708	12822.9	15410.9
664.25	765.851	4185.44	7057.34	9524.47	12659.8	15275.7
664.5	798.341	4020.88	7099.14	9651.88	12498.7	15535.5
664.75	895.307	4000.79	6951.43	9508.77	12361.1	15249.7
665	904.105	3984.53	6865.54	9606.49	12654.3	15208.8
665.25	814.361	3854.73	7037.11	9734.66	12924	15212.3
665.5	910.076	3695.4	6996.14	9800.3	12868.1	14992.2
665.75	1129.47	3785.73	7057.84	9689.61	12892.9	15278.9
666	811.21	3764.42	6651.89	9617.28	12682.1	14935.9
666.25	835.812	3949.97	6777.8	9629.8	12886.1	15049.7
666.5	1033.04	3849.15	7077.34	9926.95	12903.7	15083.2
666.75	781.429	3786.48	6866.04	9574.26	12919.5	15119.9
667	747.666	4087.67	6790.58	9372.42	12861.2	15206.4
667.25	816.639	4032.59	6890.86	9525.31	12920.5	15126.6
667.5	860.38	3931.28	6964.9	9746.97	12966.7	15158.6
667.75	1097.07	3836.91	6944.9	9647.58	13023.8	15143.5
668	926.039	3678.83	6803.17	9839.47	12986.1	15300.8
668.25	940.847	3966.59	6923.28	9809.2	12950.3	15131.8
668.5	866.733	3921.42	7078.47	9983.01	12905.6	15139
668.75	894.458	3584.09	6988.49	9756.66	12997.8	14986.9
669	778.453	3732.03	7178.78	9741.58	13011.1	15175.2
669.25	795.027	3853.56	7088.65	10081.1	12879.1	14972
669.5	812.619	3761.1	6880.54	9951.59	12642.1	14963.9
669.75	844.608	3918.03	7016.83	9794.5	12804.5	15277.1
670	931.852	3915.23	7052.37	9780.66	12829.1	15166.6
670.25	765.156	3961.48	6965.96	9743.89	12685.8	15158.2
670.5	917.665	4049.94	7063.77	10154.3	12922.7	15406.9
670.75	923.809	3968.03	7130.2	9948.39	13022.2	15120.3
671	825.291	4003.46	7047.97	9746.79	12821.1	15193.1
671.25	808.409	3886.53	6945.38	9806.83	12872.6	14998.4
671.5	868.039	3854.11	7181.3	9931.39	12879.6	15041.3
671.75	871.898	4017.92	7056.45	9892.17	12681.8	15083.4
672	612.764	3711.73	7067.6	9655.96	12650.1	15011.6
672.25	764.751	3868.67	7137.87	9746.87	12641.5	14953.8
672.5	998.492	4029.36	7279.9	10059.5	12791.6	15159.8
672.75	988.393	3974.21	7118.09	10094.4	12874.9	15137
673	972.869	3877.63	7068.84	10320.8	12951.7	15160.7
673.25	885.101	3992.82	6985.36	10165.9	12717.3	15061.2
673.5	1182.07	3908.74	6992.61	10123.8	12994.7	15302.4
673.75	890.893	3635.51	7134.71	10068.5	13079.9	14984.5
674	918.177	3926.74	7231.27	10007.8	12900.5	15167
674.25	795.539	3991.05	6934.91	9827.04	12657.2	15037.6
674.5	939.701	3949.17	6811.35	9925.13	12852.8	15119.1
674.75	796.936	3673.35	6855.87	9627.29	12816.4	15260.6
675	867.354	3697.72	6822.56	9877.63	12857.2	15178.2
675.25	920.856	3951.17	7174.34	9722.06	12802	15130
675.5	1082.76	3930.03	7318.51	9804.89	12943.3	15126.1
675.75	987.18	4013.4	7400.21	9997.23	12737.1	15229.8
676	1189.35	3991.52	7118.65	9797.32	12955.6	15248.2
676.25	950.49	3798.61	7067.06	9904.39	12686.1	15044.6
676.5	1023.7	3929.78	7000.54	9790.53	12586.7	15007.1
676.75	915.259	4068.28	6996.37	9866.01	12930.6	14911.9
677	919.57	4028.54	7195.95	9650.24	12664.3	15025.5
677.25	1094.87	4082.8	7169.51	9745.47	12845.9	15142
677.5	1180.77	4180.65	7266.68	9837.29	12768.2	15321.2
677.75	1171.14	4134.97	7232.32	9823.59	12837.9	15426.8
678	990.761	4021.54	7082.2	9748.13	12795.9	15476.7
678.25	931.4	4322.13	7109.1	9937.7	13015.9	15543.6
678.5	939.192	4093.88	7128.16	10021.4	12705	15401.6
678.75	1129.64	4084.28	7090.87	10067.8	12889.8	15384.3
679	1011.15	4016.74	7194.64	9902.22	12841.7	15236.1
679.25	846.818	3835.36	7143.57	9759.82	12889.7	15155
679.5	1183.99	3750.48	7279	9703.91	12930.2	15338.4
679.75	1238.16	3869.61	7181.43	9843.01	12998.7	15388.9
680	821.415	3623.82	7307.94	9646.19	12690.3	15292.4
680.25	1089.03	3964.38	7254.81	9760.73	12734.3	15260.3
680.5	833.812	3917.12	7229.85	9815.44	12971.4	15092.3

## Sheet: Fig. 2d
Energy loss (eV)	layer 1	layer 2	layer 3	layer 4	layer 5	layer 6
616.25	-745.578	-483.479	-323.307	-116.836	-314.15	-484.129
616.5	-69.4551	-66.8867	-395.08	35.8125	-730.455	-384.865
616.75	-359.863	-56.8242	-254.387	-28.0723	-440.289	-464.133
617	-316.256	-146.748	-279.674	-435.943	-398.107	-653.385
617.25	-286.826	4.1543	-27.1348	-402.99	-765.098	-951.811
617.5	-525.268	-183.812	-160.467	-773.91	-259.957	-876.104
617.75	156.035	-654.037	-470.053	-329.088	-555.072	-547.654
618	551.133	-611.465	-428.84	133.529	6.61328	-224.404
618.25	151.6	-565.52	-58.2559	-52.4844	-347.332	-399.785
618.5	-56.2129	-642.854	-24.9492	-98.7773	-537.551	-238.443
618.75	-120.799	-380.961	152.588	-196.846	121.457	-136.871
619	-390.535	-498.217	-564.025	-443.064	-46.6816	-328.447
619.25	-264.008	-298.207	-650.371	-471.021	-621.555	-401.758
619.5	-86.1172	-176.83	-429.352	-253.615	-234.062	-647.703
619.75	-214.705	-162.938	-290.809	-131.689	-700.047	-543.127
620	-78.9316	233.324	-300.902	-218.4	-824.666	-396.186
620.25	8.57227	-159.686	-152.264	-351.385	-861.553	-521.512
620.5	-463.848	238.383	18.4551	-430.293	-877.359	-827.76
620.75	-141.457	118.262	119.984	-338.391	-562.355	-605.195
621	200.838	-73.9531	17.4219	-345.586	-205.443	-376.725
621.25	-67.4258	23.2773	-73.6973	56.6621	160.914	-257.809
621.5	-218.016	65.1777	-168.143	250.58	-467.057	-63.2207
621.75	-90.0977	352.592	-276.074	-115.992	-224.512	-417.119
622	-144.814	-135.631	-366.641	17.7969	-407.604	-535.652
622.25	136.57	-295.748	-243.102	-472.312	-549.588	-918.082
622.5	31.7148	-607.107	-201.803	-684.66	-694.812	-1320.75
622.75	155.863	-492.459	-60.4961	-761.006	-324.029	-703.41
623	148.191	-606.629	-117.008	-627.172	-195.064	-580.889
623.25	392.4	-396.918	172.363	-434.459	-227.215	-486.486
623.5	222.623	-153.193	29.75	-391.734	-437.352	-691.068
623.75	-138.145	-89.457	10.1484	-208	-405.475	-457.637
624	113.188	-112.621	-171.352	-254.166	-123.498	-231.105
624.25	-49.3301	-466.631	-227.697	-149.182	-790.365	-656.422
624.5	-156.516	-291.309	17.2891	-137.867	-777.9	-1097.4
624.75	-47.2559	-565.541	-215.277	60.8906	-619.986	-899.938
625	-530.572	-582.348	-319.416	444.074	-723.646	-958.045
625.25	-753.654	-235.918	-427.318	145.49	-596.07	-846.918
625.5	-413.465	-449.217	-640.947	-735.824	-934.221	-1088.52
625.75	-63.1797	-358.416	-213.475	-183.039	-691.271	-1084.01
626	41.9199	-552.805	100.807	74.5547	-520.508	-617.703
626.25	-139.641	-350.848	-123.566	-89.5117	-493.398	-614.045
626.5	-10.7988	-146.49	250.467	89.8242	-403.887	-693.984
626.75	-116.975	-27.1465	545.482	23.1426	-322.391	-555.938
627	446.727	-188.928	128.377	-80.6641	-367.016	-907.014
627.25	590.102	-237.027	-32.0508	-44.793	-421.959	-831.41
627.5	131.227	-320.385	-5.72656	-386.18	-514.156	-1116.06
627.75	-466.053	-663.141	-205.807	-285.969	-541.756	-831.113
628	-445.982	-793.547	-29.5332	-123.408	-577.002	-350.812
628.25	-606.09	-572.129	-489.436	-88.0254	-834.422	-540.686
628.5	-57.8535	-603.365	127.008	280.699	-307.496	-247.215
628.75	-358.949	-653.936	330.119	-16.9082	-516.9	-358.074
629	-411.682	-434.139	-46.4023	-28.1543	-412.941	-488.568
629.25	-144.979	-283.906	-395.484	-215.965	-317.541	-561.625
629.5	-245.48	-497.877	-534.771	-476.979	-446.344	-347.883
629.75	146.65	-589.213	-551.422	-619.361	-763.512	-426.508
630	159.162	7.83008	-51.6934	-164.369	-193.301	-241.754
630.25	-24.7324	-382.529	-637.367	-308.779	-864.49	-738.4
630.5	21.6465	-91.6152	-365.764	-158.918	-261.404	-417.771
630.75	165.203	-510.521	-624.98	-363.879	-591.133	-659.959
631	-387.184	-338.371	-463.141	-400.785	-821.812	-1010.1
631.25	-477.656	-357.307	-589.385	-166.775	-787.564	-870.309
631.5	-396.877	-134.986	-352.373	-246.516	-1003.08	-1163.28
631.75	-606.189	50.2422	-2.45313	-61.3496	-489.672	-730.334
632	-239.938	-180.963	-7.96484	-10.6191	-294.699	-505.822
632.25	-379.779	-359.264	-136.57	-695.982	-126.818	-575.402
632.5	-133.58	-436.52	-814.131	-749.307	-30.8945	-232.939
632.75	-27.041	-309.434	-631.35	-445.291	-218.627	-507.135
633	-368.5	-196.348	-864.564	-106.275	-733.359	-856.328
633.25	-131.65	-416.951	-913.471	-71.9473	-795.775	-505.207
633.5	-118.15	-439.902	-712.723	-109.975	-951.545	-762.438
633.75	160.586	-20.6152	-263.734	38.2363	-606.068	-242.426
634	-81.1699	-375.822	-26.2441	142.951	-402.092	-452.912
634.25	-249.334	-431.434	16.8477	-71.7383	-460.514	-637.799
634.5	35.3203	-248.225	-237.242	-173.611	-435.117	-657.867
634.75	157.311	-146.68	153.006	127.85	-431.383	-84.5957
635	243.57	209.137	461.525	-89.418	-266.377	-152.057
635.25	538.812	314.932	75.0273	42.291	-7.38672	-280.531
635.5	23.5723	238.25	161.051	273.521	-69.875	-184.486
635.75	-88.9492	268.287	12.7949	100.467	-382.643	-596.721
636	152.689	299.484	-36.2988	127.574	-279.25	-78.7949
636.25	169.275	251.631	103.555	-161.375	-314.908	-239.922
636.5	851.215	405.131	460.766	65.0312	-359.209	26.3105
636.75	1241.64	744.121	553.465	317.924	234.979	234.029
637	1521.55	986.598	974.652	577.301	652.654	197.236
637.25	2033.45	2012.06	1225.83	1161.66	781.318	962.432
637.5	2501.62	2336.8	1513.28	1455.3	1105.26	1013.9
637.75	3285.79	2739.53	2299.72	2387.92	1585.19	1363.36
638	3836.77	3220.08	3518.98	3475.37	2571.94	2275.64
638.25	4774.12	4324	4664.62	4363.18	3310.07	2986.3
638.5	6389.76	5755.21	6119.55	6054.29	4542.49	3806.25
638.75	7306.8	6757.82	7219.88	7207.79	5215.3	4640.59
639	8752.45	8077.04	8672.81	8599.89	6346.73	5470.55
639.25	10243	9632.14	10501.6	9894.88	7725.04	7208.39
639.5	11549.5	10713.3	11230.5	11044.9	8963.39	7801.26
639.75	12374.8	11513.1	12123	11983.6	9547.4	8205.8
640	12982.8	12374.7	12617.3	12689.1	10091.2	8311.13
640.25	13130.5	12991	13187.4	13122.2	10284.7	8544.18
640.5	13567.6	13505.6	13554.7	13533.8	10402.6	8654.56
640.75	13433.8	13398.4	14187.2	13849.4	11011.6	8755.09
641	13512	13062.2	13973.7	13339.1	10546.6	8246.61
641.25	13526.8	12905.6	13775.9	13334.4	10260.2	8424.79
641.5	13033.5	12281.8	13398.8	12789.5	9705.67	7710.74
641.75	12602.2	12098.2	12900.9	12430.7	9457.22	7482.82
642	12324.8	11489.3	12142.8	11827.7	8938.61	7199.73
642.25	11528.1	10680.2	11324.4	11191.5	8243.72	6371.36
642.5	11305.8	10381.5	11054.4	10814.6	8173.19	6280.35
642.75	10223.5	9366.84	10275.5	10446.8	7366.77	5460.46
643	9588.15	8718.04	9541.42	9338.86	6692.19	5566.4
643.25	9151.33	8889.8	8517.91	8761.49	6159.18	5059.91
643.5	8430.92	8645.99	8023.83	8534.53	5250.59	4522.84
643.75	7685.22	7479.88	7464.46	7951.27	5103.71	4121.47
644	7482.15	6670.41	7145.72	7014.65	4641.46	3508.75
644.25	6681.29	5941.14	6648.18	6234.24	4154.42	3491.23
644.5	6024.76	5796.2	5946.98	5627.15	4309.71	3143.04
644.75	5788.2	5661.24	5135.76	5197.04	4100.98	2660.82
645	5451.4	5080.03	4712.29	5247.68	3603	2610.37
645.25	5206.19	4398.42	4464.41	4603.91	3304.62	2325.5
645.5	4895.64	3981.47	4207.21	4000.81	2668.91	1904.31
645.75	4148.86	3506.29	3946.76	3560.47	2325.96	1509.87
646	3884.28	3279.31	3568.53	3559.33	2375.22	1336.65
646.25	3715.52	3163.15	3259.11	3249.01	2387.29	1076.24
646.5	3619.19	3213.42	3079.12	3348.12	2470.8	1161.27
646.75	3412.27	2882.1	2961.55	3223.64	2049.72	1375.7
647	3485.58	2735.02	2800.2	3157.39	2098.87	1802.37
647.25	3346.94	3003.98	3149.92	2784.19	2204.08	1386.09
647.5	3024.07	2440.72	2951.39	2756.75	2177.05	1204.57
647.75	2805.76	2181.01	2512.44	2562.88	2123.59	1069.62
648	2807.62	2262.48	2747.65	3045.18	2153.3	1089.85
648.25	2571.85	2779.32	2788.24	3135.84	1510.38	774.445
648.5	2843.91	3251.99	2672.66	3207.34	1660.3	914.871
648.75	3121.35	2988.04	2540.46	3368.22	1840.6	1269.68
649	3428.07	3375.37	3266.54	3618.37	2218.17	1700.77
649.25	3726.35	3921.27	3654.19	4084.09	1977.32	1925.42
649.5	3889.01	4011.55	3706.22	4319.18	2249.84	1869.46
649.75	4261.17	4242.32	4083.74	4781.77	3278.86	2718.99
650	4676.46	4382.23	4980.4	4902.49	3014.02	2712.65
650.25	5111.4	4920.78	4776.71	5205.86	3320.82	3091.97
650.5	5673.91	5092.91	5323.6	5154.8	3463.2	3211.86
650.75	6030.73	4857.35	5516.79	5374.05	3522.89	3138.05
651	6177.35	5361.59	5832.79	6267.1	3835.38	3318.06
651.25	6606.53	6070.38	6299.34	6657.7	4741.43	3982.61
651.5	6683.77	6117.25	6550.96	6774.38	4886.55	3592.24
651.75	6752.97	6556.07	7084.54	6897	5106.62	3664.82
652	6490.19	6431.91	6914.14	6994.65	4991.72	3540.43
652.25	6802.62	6396.97	6922.97	7306.51	4716.04	3569.25
652.5	6944.78	6619.75	7162.5	7152.09	4576.08	3679.79
652.75	7050.7	6193.3	6995.82	6832.44	4539.89	3524.11
653	7181.37	6103.6	6578.88	6636.54	4297.45	3052.17
653.25	6944.97	6244.83	6663.87	6653.56	4496.93	3143.17
653.5	7063.6	6218.08	6357.89	6324.61	4405.45	3002.19
653.75	6666.26	5700.38	6004.95	6041.69	4470	2948.25
654	5826.93	5271.68	5467.01	6003.78	3969.57	2278.31
654.25	5777.77	5326.14	5512.25	6126.04	3990.3	2577.55
654.5	5454.59	4905.6	5259.46	5584.28	3261.02	2403.77
654.75	5367.41	4581.05	4990.68	5224.52	2838.73	2496.99
655	5322.29	4362.57	4721.97	4830.83	2680.52	2315.28
655.25	4895.6	4109.51	4440.68	4421.55	2604.72	2353.98
655.5	4715.93	3743.47	4254.42	4468.3	2373.96	1741.72
655.75	4477.04	3729.23	4259.94	3998.83	2930.98	1646.24
656	4107.98	3160.81	3840.29	4038.19	2548.83	1583.59
656.25	4092.86	2961.32	3591.57	3884.48	2337.61	1474.88
656.5	4154	2807.1	3376.13	3605.04	2457.67	1704.43
656.75	3648.33	2902.07	3177.88	3590.79	2076.91	1655.17
657	3914.79	2733.18	3696.75	3234.66	2221.28	1590.04
657.25	3517.88	2738.91	3506.26	3513.17	2064.29	1531.55
657.5	3311.13	2704.8	3168.92	2989.83	1972.45	1770.21
657.75	3706.86	3304.17	3271.07	3650.97	2235.1	1959.36
658	3679.46	3190.42	3148.1	3396.99	2039.63	1760.38
658.25	3915.83	3262.44	3207.89	3589.77	1641.92	1283.17
658.5	3997.62	3362.87	3646.1	3757.97	2292.63	1826.38
658.75	3578.5	3471.4	3269.41	3589.26	2379.44	2027.68
659	3178.47	3219.02	2901.81	3351.64	1700.33	1636.07
659.25	3302.15	3388.35	2926.93	3253.73	1638.95	1114.18
659.5	3842.85	3057.7	2809.06	3155.84	2132.58	1456.31
659.75	3642.42	2764.91	2853.05	3010.81	2036.07	1353.3
660	3309.32	2847.46	2878.39	3217.12	2054.91	1168.62
660.25	3381.51	2806.31	3030.02	2758.72	1755.04	1100.25
660.5	3571.68	2939.13	3360.62	3056.29	1997.14	1603.84
660.75	3384	3004.11	3120.38	3104.02	1908.4	1235.6
661	3621.92	3117.69	3169.74	3568.35	2012.26	1247.95
661.25	3696.95	2832.37	3244.21	3296.78	1743.23	1238.41
661.5	3781.21	3200.29	3038.92	3089.46	1860.44	1218.12
661.75	3670.44	3110.18	3334.6	3346.09	2092.62	1781.79
662	3508.97	2788.37	2832.57	3072.02	1755.09	1327.75
662.25	3118.11	2857.16	3196.16	3162.56	1811.17	1467.33
662.5	3085.84	3533.56	3303.34	3356.7	1633.86	1314.5
662.75	3008.59	3130.96	3108.54	3675.84	1557.56	1258.69
663	2996.41	2873.45	3094.82	3375.07	1689.34	1305.96
663.25	3242.42	2860.12	2646.28	2849.48	1404.3	813.41
663.5	2664.27	2947.63	2747.58	3145.72	1662.1	1098.7
663.75	3145.82	3007.85	2678.59	3694.67	2112.61	1377.7
664	3422.41	2904.1	2996.64	3324.66	1524.16	972.736
664.25	3827.51	2629.88	3394.21	3439.17	1246.23	692.291
664.5	3424.38	2956.41	3032.53	3658.43	1325.05	1072.61
664.75	3560.61	2776.31	2705.23	3400.06	1400.25	1017.29
665	3581.33	2905.7	2897.42	3477.18	1680.94	1225.47
665.25	3320.7	2695.73	3189.25	2863.94	1376.27	901.283
665.5	3650.92	2469.62	3404.93	3347.55	1803.46	1495.96
665.75	3991.79	2683.17	3191.28	3004.83	1989.3	1389.29
666	3773.33	3018.38	3355.29	3530.76	2015.81	1453.28
666.25	3922.76	3428.48	3414.18	3305.58	1582.21	1629.17
666.5	3888.59	3457.98	3952.49	3428.8	1714.02	1895.46
666.75	3488.36	3352.43	4015.74	3143.97	2193.77	1903.69
667	3685.47	3251.22	3940.33	3823.47	2257.86	1936.27
667.25	3505.04	3119.46	3654.38	4008.44	2054.41	1678.3
667.5	3589.67	3190.77	3977.48	3827.45	2313.01	1683.39
667.75	3957.3	3340.08	3823.6	3939.48	2259.63	1907.49
668	3718.66	3034.12	3624.44	3661.23	2397.98	2151.31
668.25	3286.91	3180.05	4079.17	3622.87	2589.21	2018.03
668.5	3700.31	3076.13	3895.06	3279.66	2389.6	1939.9
668.75	3838.59	3389.08	3498.82	3441.32	2237.86	1724.64
669	4114.45	3378.62	3719.17	3332.56	2210.71	1894.97
669.25	3921.99	3533.85	4030.21	3700.5	2294.25	1725.99
669.5	4021.74	3802.29	3776.45	4084.64	2153.99	1942.22
669.75	4219.81	3765.04	4052	4326.09	2185.05	2107.76
670	4422.66	3777.57	4049.35	4477.33	2105.9	1826.08
670.25	4518.81	3867.41	4078.99	4450.86	2213.04	2022.71
670.5	4578.77	4181.05	4587.45	4724.21	2554	2191.14
670.75	4293.7	4252.67	4221.88	4375.52	2616.93	2079.55
671	4114.29	4167.95	3977.97	4360.49	2992.53	2160.62
671.25	4052.57	3850.92	4155.75	3967.16	2463.81	1705.38
671.5	3743	3757.04	4318.68	3988.97	2360.24	1381.29
671.75	4083.81	3941.54	4306.99	4073.16	2718.06	1692.58
672	4405.2	3786.62	4081.89	3920.94	2337.46	2024.46
672.25	4637.85	4064.96	3936.04	4058.96	2363.11	1862.59
672.5	4248.84	3830.65	3970.55	3994.34	1983.12	1643.07
672.75	4175.52	3770.02	4195.73	3996.4	2094.81	1497.24
673	4487.72	3968.91	3955.44	4454.97	2157.02	1614.92
673.25	4293.56	3969.45	3095.8	4419.2	2188.88	1699.26
673.5	4049.76	3814.35	3679.51	4380.78	2106.09	1412.95
673.75	4289.65	3990.93	3689.92	4482.04	2476	2052.33
674	4175.12	3840.09	3874.9	4120.89	1926.48	1885.29
674.25	4587.89	4088.57	3781.2	4113.04	2499.28	1979.55
674.5	4224.18	4190.55	4086	3787.7	2459.59	1634.33
674.75	4212.33	4123.4	3896.67	4037.23	2558.76	1424.98
675	4196.2	4166.97	4316.06	4184.47	3075.65	1701.35
675.25	4255.26	4014.73	3758.64	4295.91	2751.74	1789.9
675.5	4679.16	3847.33	4036.07	4512.18	2543.66	1237.3
675.75	4476.16	4230.04	4438.6	4674.56	2582.7	1840.81
676	4063.38	3859.97	3933.35	4500.16	2335.95	1770.53
676.25	4075.82	4123.11	4193.32	4439.97	2262.42	1411.47
676.5	4183.24	4122.23	4060.26	4594.75	2364.87	1718.38
676.75	4473.06	3748.76	4239.62	4933.95	2067.72	1832.71
677	4934.55	3722.96	4191.64	5369.81	2050.25	2172.71
677.25	4631.43	3689.54	4532.05	5088.06	2143.17	2069.09
677.5	4377.53	3490.34	4115.68	4748.53	2359.3	1869.69
677.75	4497.19	3691.71	4741.88	4756.56	2695	1780.86
678	4265.63	3625.87	4208.86	4779.37	2170.48	1366.81
678.25	4487.1	4221.04	4106.87	4786.21	2407.99	1582.79
678.5	4441.7	3974.36	4314.01	4666.18	2508.64	1831.9
678.75	4492.74	3982.11	4342.59	4597.58	2656.72	1867.45
679	4738.94	3665.02	4593.33	4330.15	2749.96	1927.16
679.25	4514.9	3835.7	4237.84	4328.48	2502.98	1203.64
679.5	4628.91	3611.42	4058.4	4099.86	2237.04	1590.16
679.75	4345.9	3487.12	3912.93	4080.21	2579.07	1916.66
680	4398.17	3541.11	4134.75	3993.85	2501.39	1885.45
680.25	4703.96	3537.61	4006.09	4137	2936.23	2302.76
680.5	4516.05	3940.42	4211.73	4628.46	2386.38	2050.37
680.75	4246.31	3952.39	4338.54	4469.08	2340.69	1689.14
681	4588.5	3979.3	4105.29	4507.63	2656.94	1885.85
681.25	4355.99	4159.51	3938.33	4271.48	2612.49	1955.86
681.5	4647.21	4624.45	3659.1	4635.06	2579.76	1768.6
681.75	4544.06	4397.02	4218.52	4516.28	2709.68	2146.98
682	4814.08	4494.77	4345.1	4405.66	2873.76	2006.53
682.25	4380.14	4331.55	4008.72	4259.09	2886.89	1998.11
682.5	4520.21	4030.33	4323.34	4425.51	2417.01	1852.7
682.75	4377.53	3943.38	4593.23	4508.19	1953.4	1467.55
683	4462.4	4181.97	4565.66	4507.42	2460.34	1841.95
683.25	4299.22	3956.52	3899.05	4058.6	2791.23	1880.3
683.5	4287.36	4097.39	3757.76	4684.1	2766.44	1821.97
683.75	4372.4	4196.15	4010.37	4146.5	2694.55	1978.54
684	4549.82	3936.29	4085.35	4134.27	2359.04	1793.48
684.25	4499.08	4410.28	3939.18	4269.89	2711.37	1755.28
684.5	4562.17	4260.1	3930.84	4375.34	2614.54	1614.9
684.75	4281.23	4137.89	4143.47	4468.76	2701.67	1578.5
685	4404.49	4022.88	4185.3	4542.37	2969	1657.29
685.25	4171.63	3639.75	4298.02	4695.87	2570.22	1713.96
685.5	4299.74	4304.59	4340.71	5008.33	2478.41	1657.61
685.75	4536.08	4387.66	3907.62	4797.02	2760.83	2018.48
686	4011.62	4083.94	3685.75	4541.92	2552.46	1706.57
686.25	4284.71	3842.75	4110.42	4783.36	2641.63	1737.19
686.5	4451.22	3894	4151.51	4416.22	2553.22	1532.24
686.75	4503.96	3962.47	4751.83	4636.32	2437.05	1567.53
687	4614.53	4040.78	4501.99	4681.24	2368.71	1982.64
687.25	4653.87	3878.85	4263.91	4832.93	2051.13	1954.52
687.5	4264.01	3865.73	4079.64	4814.42	1928.36	1548.21
687.75	4264.45	4124.91	4071.66	4795.21	2107.89	1675.19
688	4268.62	4178.81	4477.42	4515.73	2175.15	1671.9
688.25	4447.54	3843.48	4269.94	4577.01	2495.17	1890.37
688.5	4905.13	3372.8	4057.12	4475.94	2612.85	1832.51
688.75	4492.29	3290.71	3868.87	4240.45	2491.11	1859.21
689	4288.42	3683.57	3625.59	4148.92	2425.33	1676.89
689.25	4191.94	3775.83	3851.7	3931.79	2074.95	1630.96
689.5	4164.74	3356.38	4086.1	4305.94	2098.85	1828.31
689.75	4257.24	3289.62	4257.2	4305.79	2332.45	1691.36
690	3974.69	3677.81	4503.25	4360.59	2418	1530.37
690.25	4006.39	3888.25	4660.54	4002.63	2432.8	1642.62
690.5	3745.29	4333.89	4519.04	4173.87	1984.8	1502.06
690.75	3951.46	4317.82	3846.82	4271.39	1510.08	1389.8
691	4313.77	4284.87	4203.73	4411.05	1988.5	1368.66
691.25	4434.99	4239.83	3801.55	4479.6	1891.81	1383.43
691.5	4653.16	4116.75	3972.33	3925.12	2323.09	1556.16
691.75	4338.34	4264.68	3703.12	3902.65	2458.39	1815.9
692	4395.2	4252.29	3079.59	3844.85	2013.36	1353.32
692.25	4298.55	4243.38	3199.54	4173.54	1951.82	1391.23

## Sheet: Fig. 3c
	average value	standard deviatation
1	0.25807	0.01072
2	0.26087	0.00491
3	0.2609	0.00651
4	0.2637	0.0085
5	0.34027	0.00425
6	0.24243	0.00425
7	0.18903	0.01678
8	0.1886	0.01367
9	0.1971	0.00884

## Sheet: Fig. 3d
	average value	standard deviatation
1	0.26133	0.00709
2	0.264	0.012
3	0.25733	0.00611
4	0.264	0.012
5	0.26	0.00693
6	0.25467	0.00833
7	0.192	0.012
8	0.192	0.012
9	0.192	0.012

## Sheet: Fig. 4b
2θ	Intensity (MnO2-terminated)	2θ	Intensity (LaO-terminated)
20	3	20	3
20.02	8	20.02	3
20.04	5	20.04	6
20.06	4	20.06	2
20.08	6	20.08	8
20.1	3	20.1	6
20.12	6	20.12	7
20.14	4	20.14	1
20.16	6	20.16	7
20.18	8	20.18	9
20.2	16	20.2	4
20.22	7	20.22	12
20.24	9	20.24	10
20.26	8	20.26	11
20.28	10	20.28	10
20.3	6	20.3	11
20.32	5	20.32	4
20.34	7	20.34	10
20.36	4	20.36	10
20.38	9	20.38	8
20.4	10	20.4	7
20.42	5	20.42	7
20.44	11	20.44	6
20.46	10	20.46	14
20.48	7	20.48	11
20.5	6	20.5	8
20.52	12	20.52	10
20.54	9	20.54	9
20.56	10	20.56	6
20.58	12	20.58	6
20.6	5	20.6	6
20.62	18	20.62	9
20.64	7	20.64	7
20.66	8	20.66	7
20.68	13	20.68	4
20.7	4	20.7	3
20.72	10	20.72	6
20.74	5	20.74	6
20.76	7	20.76	6
20.78	7	20.78	6
20.8	6	20.8	1
20.82	10	20.82	4
20.84	7	20.84	6
20.86	8	20.86	4
20.88	8	20.88	4
20.9	10	20.9	7
20.92	3	20.92	3
20.94	9	20.94	5
20.96	8	20.96	5
20.98	5	20.98	8
21	7	21	3
21.02	3	21.02	8
21.04	5	21.04	4
21.06	8	21.06	5
21.08	6	21.08	7
21.1	9	21.1	9
21.12	9	21.12	8
21.14	6	21.14	12
21.16	8	21.16	8
21.18	12	21.18	17
21.2	11	21.2	11
21.22	12	21.22	19
21.24	15	21.24	15
21.26	16	21.26	7
21.28	16	21.28	19
21.3	10	21.3	18
21.32	18	21.32	13
21.34	14	21.34	25
21.36	21	21.36	9
21.38	13	21.38	19
21.4	23	21.4	16
21.42	21	21.42	19
21.44	30	21.44	30
21.46	27	21.46	18
21.48	28	21.48	21
21.5	28	21.5	20
21.52	31	21.52	19
21.54	28	21.54	16
21.56	28	21.56	16
21.58	33	21.58	11
21.6	32	21.6	15
21.62	34	21.62	22
21.64	38	21.64	12
21.66	27	21.66	21
21.68	32	21.68	17
21.7	42	21.7	17
21.72	34	21.72	8
21.74	31	21.74	14
21.76	29	21.76	15
21.78	38	21.78	13
21.8	20	21.8	8
21.82	26	21.82	17
21.84	19	21.84	8
21.86	30	21.86	11
21.88	11	21.88	11
21.9	23	21.9	15
21.92	16	21.92	8
21.94	18	21.94	9
21.96	21	21.96	13
21.98	14	21.98	10
22	20	22	10
22.02	19	22.02	7
22.04	12	22.04	9
22.06	11	22.06	13
22.08	16	22.08	11
22.1	5	22.1	12
22.12	11	22.12	9
22.14	16	22.14	15
22.16	17	22.16	11
22.18	12	22.18	12
22.2	21	22.2	17
22.22	11	22.22	17
22.24	16	22.24	24
22.26	28	22.26	19
22.28	26	22.28	21
22.3	28	22.3	19
22.32	32	22.32	21
22.34	38	22.34	29
22.36	41	22.36	28
22.38	44	22.38	26
22.4	44	22.4	33
22.42	55	22.42	40
22.44	63	22.44	27
22.46	60	22.46	43
22.48	75	22.48	32
22.5	72	22.5	41
22.52	75	22.52	33
22.54	90	22.54	36
22.56	116	22.56	36
22.58	122	22.58	42
22.6	144	22.6	53
22.62	163	22.62	61
22.64	310	22.64	203
22.66	586	22.66	336
22.68	25263	22.68	2846
22.7	88718	22.7	8261
22.72	86609	22.72	23277
22.74	175861	22.74	164820
22.76	335775	22.76	209791
22.78	115873	22.78	305184
22.8	9686	22.8	94752
22.82	2190	22.82	4996
22.84	1267	22.84	2037
22.86	931	22.86	1393
22.88	818	22.88	995
22.9	716	22.9	844
22.92	664	22.92	703
22.94	644	22.94	607
22.96	589	22.96	620
22.98	554	22.98	500
23	547	23	507
23.02	491	23.02	474
23.04	491	23.04	507
23.06	509	23.06	484
23.08	533	23.08	412
23.1	469	23.1	428
23.12	530	23.12	407
23.14	448	23.14	392
23.16	437	23.16	406
23.18	443	23.18	354
23.2	395	23.2	383
23.22	411	23.22	333
23.24	413	23.24	328
23.26	419	23.26	328
23.28	379	23.28	319
23.3	369	23.3	315
23.32	383	23.32	282
23.34	349	23.34	281
23.36	370	23.36	290
23.38	317	23.38	289
23.4	315	23.4	262
23.42	282	23.42	273
23.44	291	23.44	259
23.46	303	23.46	204
23.48	258	23.48	213
23.5	241	23.5	233
23.52	244	23.52	218
23.54	215	23.54	227
23.56	226	23.56	207
23.58	194	23.58	199
23.6	188	23.6	195
23.62	179	23.62	155
23.64	159	23.64	153
23.66	166	23.66	164
23.68	151	23.68	126
23.7	142	23.7	104
23.72	121	23.72	122
23.74	119	23.74	114
23.76	102	23.76	95
23.78	79	23.78	91
23.8	74	23.8	103
23.82	73	23.82	78
23.84	63	23.84	63
23.86	63	23.86	81
23.88	56	23.88	55
23.9	49	23.9	55
23.92	48	23.92	42
23.94	35	23.94	44
23.96	34	23.96	40
23.98	27	23.98	32
24	20	24	32
24.02	12	24.02	27
24.04	16	24.04	30
24.06	14	24.06	13
24.08	8	24.08	20
24.1	9	24.1	8
24.12	5	24.12	14
24.14	7	24.14	8
24.16	6	24.16	6
24.18	4	24.18	8
24.2	2	24.2	6
24.22	7	24.22	3
24.24	8	24.24	3
24.26	5	24.26	3
24.28	8	24.28	2
24.3	7	24.3	2
24.32	11	24.32	3
24.34	3	24.34	2
24.36	9	24.36	2
24.38	10	24.38	2
24.4	8	24.4	4
24.42	8	24.42	6
24.44	13	24.44	7
24.46	7	24.46	6
24.48	12	24.48	5
24.5	8	24.5	5
24.52	6	24.52	7
24.54	9	24.54	11
24.56	16	24.56	13
24.58	13	24.58	16
24.6	12	24.6	9
24.62	17	24.62	15
24.64	8	24.64	10
24.66	12	24.66	15
24.68	9	24.68	8
24.7	9	24.7	12
24.72	14	24.72	17
24.74	11	24.74	26
24.76	10	24.76	13
24.78	5	24.78	22
24.8	9	24.8	13
24.82	7	24.82	14
24.84	10	24.84	10
24.86	15	24.86	9
24.88	12	24.88	16
24.9	4	24.9	12
24.92	5	24.92	15
24.94	8	24.94	11
24.96	11	24.96	10
24.98	8	24.98	14
25	6	25	11
25.02	6	25.02	13
25.04	7	25.04	10
25.06	5	25.06	15
25.08	7	25.08	10
25.1	6	25.1	6
25.12	8	25.12	7
25.14	6	25.14	5
25.16	2	25.16	5
25.18	7	25.18	8
25.2	7	25.2	5
25.22	7	25.22	7
25.24	3	25.24	5
25.26	7	25.26	6
25.28	9	25.28	5
25.3	2	25.3	3
25.32	5	25.32	2
25.34	5	25.34	3
25.36	9	25.36	0
25.38	2	25.38	1
25.4	2	25.4	0
25.42	4	25.42	0
25.44	8	25.44	3
25.46	5	25.46	3
25.48	6	25.48	4
25.5	5	25.5	2
25.52	1	25.52	4
25.54	3	25.54	4
25.56	8	25.56	5
25.58	3	25.58	4
25.6	9	25.6	7
25.62	6	25.62	7
25.64	2	25.64	5
25.66	3	25.66	5
25.68	10	25.68	10
25.7	4	25.7	9
25.72	5	25.72	8
25.74	6	25.74	4
25.76	5	25.76	10
25.78	4	25.78	10
25.8	4	25.8	13
25.82	4	25.82	7
25.84	6	25.84	8
25.86	5	25.86	9
25.88	4	25.88	5
25.9	4	25.9	11
25.92	7	25.92	4
25.94	5	25.94	9
25.96	9	25.96	9
25.98	3	25.98	5
26	7	26	7
26.02	6	26.02	5
26.04	5	26.04	11
26.06	7	26.06	8
26.08	5	26.08	9
26.1	4	26.1	2
26.12	3	26.12	10
26.14	7	26.14	8
26.16	3	26.16	3
26.18	3	26.18	5
26.2	5	26.2	7
26.22	3	26.22	3
26.24	4	26.24	2
26.26	5	26.26	4
26.28	0	26.28	0
26.3	8	26.3	2
26.32	1	26.32	5
26.34	1	26.34	4
26.36	6	26.36	4
26.38	5	26.38	3
26.4	5	26.4	2
26.42	2	26.42	3
26.44	1	26.44	5
26.46	7	26.46	3
26.48	5	26.48	1
26.5	1	26.5	2
26.52	8	26.52	7
26.54	8	26.54	6
26.56	2	26.56	1
26.58	4	26.58	4
26.6	3	26.6	3
26.62	3	26.62	2
26.64	7	26.64	3
26.66	8	26.66	6
26.68	4	26.68	4
26.7	4	26.7	3
26.72	7	26.72	3
26.74	4	26.74	4
26.76	5	26.76	6
26.78	11	26.78	4
26.8	2	26.8	3
26.82	4	26.82	9
26.84	3	26.84	6
26.86	1	26.86	7
26.88	3	26.88	5
26.9	3	26.9	6
26.92	4	26.92	7
26.94	9	26.94	6
26.96	5	26.96	4
26.98	3	26.98	8
27	4	27	2
27.02	5	27.02	7
27.04	1	27.04	8
27.06	0	27.06	10
27.08	1	27.08	9
27.1	5	27.1	2
27.12	4	27.12	5
27.14	3	27.14	5
27.16	4	27.16	4
27.18	2	27.18	6
27.2	2	27.2	1
27.22	3	27.22	5
27.24	3	27.24	3
27.26	4	27.26	5
27.28	3	27.28	1
27.3	3	27.3	2
27.32	6	27.32	5
27.34	8	27.34	2
27.36	2	27.36	4
27.38	5	27.38	1
27.4	5	27.4	3
27.42	6	27.42	1
27.44	0	27.44	4
27.46	5	27.46	3
27.48	4	27.48	0
27.5	5	27.5	1
27.52	3	27.52	0
27.54	5	27.54	4
27.56	2	27.56	3
27.58	6	27.58	4
27.6	4	27.6	2
27.62	3	27.62	2
27.64	4	27.64	3
27.66	1	27.66	5
27.68	5	27.68	2
27.7	8	27.7	1
27.72	3	27.72	3
27.74	3	27.74	10
27.76	7	27.76	1
27.78	1	27.78	3
27.8	5	27.8	5
27.82	3	27.82	6
27.84	3	27.84	4
27.86	7	27.86	7
27.88	2	27.88	3
27.9	3	27.9	4
27.92	5	27.92	3
27.94	8	27.94	6
27.96	6	27.96	3
27.98	4	27.98	3
28	1	28	7
28.02	3	28.02	6
28.04	4	28.04	8
28.06	12	28.06	8
28.08	4	28.08	4
28.1	6	28.1	6
28.12	6	28.12	2
28.14	7	28.14	2
28.16	7	28.16	1
28.18	2	28.18	6
28.2	5	28.2	7
28.22	5	28.22	4
28.24	5	28.24	4
28.26	7	28.26	4
28.28	4	28.28	4
28.3	4	28.3	2
28.32	9	28.32	2
28.34	9	28.34	2
28.36	4	28.36	6
28.38	2	28.38	2
28.4	6	28.4	2
28.42	2	28.42	1
28.44	4	28.44	2
28.46	3	28.46	3
28.48	5	28.48	0
28.5	8	28.5	0
28.52	5	28.52	5
28.54	9	28.54	1
28.56	3	28.56	4
28.58	4	28.58	1
28.6	5	28.6	1
28.62	4	28.62	3
28.64	4	28.64	3
28.66	5	28.66	5
28.68	6	28.68	3
28.7	2	28.7	4
28.72	12	28.72	3
28.74	12	28.74	2
28.76	6	28.76	3
28.78	3	28.78	5
28.8	5	28.8	1
28.82	7	28.82	5
28.84	5	28.84	5
28.86	7	28.86	5
28.88	2	28.88	7
28.9	9	28.9	5
28.92	6	28.92	3
28.94	3	28.94	4
28.96	9	28.96	2
28.98	7	28.98	3
29	4	29	7
29.02	3	29.02	4
29.04	7	29.04	7
29.06	5	29.06	5
29.08	9	29.08	6
29.1	7	29.1	3
29.12	7	29.12	5
29.14	8	29.14	5
29.16	8	29.16	1
29.18	14	29.18	5
29.2	8	29.2	4
29.22	10	29.22	9
29.24	8	29.24	3
29.26	13	29.26	4
29.28	6	29.28	5
29.3	11	29.3	3
29.32	11	29.32	3
29.34	12	29.34	3
29.36	19	29.36	3
29.38	13	29.38	2
29.4	14	29.4	6
29.42	13	29.42	1
29.44	18	29.44	4
29.46	15	29.46	2
29.48	23	29.48	4
29.5	21	29.5	1
29.52	14	29.52	2
29.54	10	29.54	4
29.56	27	29.56	3
29.58	20	29.58	5
29.6	24	29.6	3
29.62	33	29.62	4
29.64	27	29.64	1
29.66	24	29.66	2
29.68	21	29.68	3
29.7	23	29.7	5
29.72	25	29.72	2
29.74	41	29.74	1
29.76	39	29.76	2
29.78	33	29.78	3
29.8	33	29.8	1
29.82	37	29.82	7
29.84	33	29.84	5
29.86	44	29.86	2
29.88	43	29.88	5
29.9	42	29.9	3
29.92	32	29.92	6
29.94	42	29.94	5
29.96	43	29.96	4
29.98	43	29.98	6
30	51	30	2
30.02	37	30.02	7
30.04	44	30.04	5
30.06	69	30.06	2
30.08	44	30.08	2
30.1	38	30.1	3
30.12	42	30.12	6
30.14	43	30.14	4
30.16	37	30.16	6
30.18	39	30.18	4
30.2	48	30.2	4
30.22	59	30.22	5
30.24	54	30.24	5
30.26	55	30.26	3
30.28	45	30.28	6
30.3	43	30.3	0
30.32	47	30.32	5
30.34	44	30.34	3
30.36	46	30.36	5
30.38	48	30.38	2
30.4	43	30.4	4
30.42	47	30.42	3
30.44	38	30.44	4
30.46	40	30.46	8
30.48	31	30.48	3
30.5	41	30.5	3
30.52	35	30.52	4
30.54	38	30.54	2
30.56	32	30.56	4
30.58	36	30.58	5
30.6	45	30.6	1
30.62	27	30.62	3
30.64	32	30.64	1
30.66	39	30.66	2
30.68	35	30.68	3
30.7	20	30.7	1
30.72	41	30.72	2
30.74	38	30.74	4
30.76	21	30.76	3
30.78	34	30.78	3
30.8	31	30.8	3
30.82	25	30.82	4
30.84	20	30.84	4
30.86	22	30.86	2
30.88	17	30.88	2
30.9	26	30.9	3
30.92	17	30.92	3
30.94	19	30.94	0
30.96	28	30.96	2
30.98	14	30.98	5
31	17	31	2
31.02	14	31.02	2
31.04	18	31.04	5
31.06	13	31.06	2
31.08	20	31.08	3
31.1	13	31.1	6
31.12	14	31.12	5
31.14	4	31.14	3
31.16	11	31.16	5
31.18	11	31.18	5
31.2	6	31.2	5
31.22	7	31.22	2
31.24	6	31.24	4
31.26	7	31.26	7
31.28	2	31.28	8
31.3	4	31.3	4
31.32	5	31.32	1
31.34	5	31.34	3
31.36	12	31.36	2
31.38	2	31.38	4
31.4	2	31.4	3
31.42	6	31.42	2
31.44	5	31.44	5
31.46	5	31.46	3
31.48	5	31.48	2
31.5	3	31.5	1
31.52	4	31.52	3
31.54	2	31.54	4
31.56	4	31.56	2
31.58	1	31.58	3
31.6	4	31.6	3
31.62	5	31.62	2
31.64	4	31.64	3
31.66	2	31.66	6
31.68	6	31.68	3
31.7	3	31.7	2
31.72	1	31.72	3
31.74	4	31.74	4
31.76	5	31.76	1
31.78	2	31.78	3
31.8	4	31.8	2
31.82	2	31.82	3
31.84	6	31.84	1
31.86	2	31.86	4
31.88	8	31.88	1
31.9	8	31.9	3
31.92	5	31.92	3
31.94	7	31.94	2
31.96	5	31.96	5
31.98	2	31.98	2
32	4	32	4
32.02	5	32.02	4
32.04	1	32.04	3
32.06	6	32.06	3
32.08	8	32.08	7
32.1	3	32.1	3
32.12	2	32.12	7
32.14	2	32.14	5
32.16	7	32.16	3
32.18	4	32.18	4
32.2	3	32.2	5
32.22	0	32.22	4
32.24	3	32.24	6
32.26	2	32.26	4
32.28	2	32.28	5
32.3	8	32.3	1
32.32	5	32.32	3
32.34	7	32.34	8
32.36	5	32.36	8
32.38	3	32.38	4
32.4	4	32.4	6
32.42	5	32.42	6
32.44	4	32.44	4
32.46	1	32.46	8
32.48	3	32.48	3
32.5	8	32.5	1
32.52	5	32.52	4
32.54	2	32.54	3
32.56	6	32.56	2
32.58	4	32.58	3
32.6	6	32.6	3
32.62	6	32.62	6
32.64	6	32.64	2
32.66	4	32.66	1
32.68	4	32.68	4
32.7	5	32.7	6
32.72	6	32.72	4
32.74	3	32.74	1
32.76	3	32.76	4
32.78	3	32.78	7
32.8	4	32.8	4
32.82	3	32.82	4
32.84	7	32.84	5
32.86	5	32.86	2
32.88	5	32.88	5
32.9	3	32.9	4
32.92	1	32.92	7
32.94	4	32.94	1
32.96	5	32.96	6
32.98	5	32.98	6
33	5	33	5
33.02	7	33.02	9
33.04	4	33.04	8
33.06	0	33.06	6
33.08	1	33.08	6
33.1	5	33.1	13
33.12	3	33.12	9
33.14	7	33.14	8
33.16	12	33.16	13
33.18	9	33.18	9
33.2	12	33.2	10
33.22	13	33.22	12
33.24	6	33.24	13
33.26	6	33.26	17
33.28	4	33.28	19
33.3	8	33.3	12
33.32	12	33.32	11
33.34	9	33.34	20
33.36	14	33.36	17
33.38	18	33.38	26
33.4	23	33.4	22
33.42	25	33.42	26
33.44	22	33.44	19
33.46	15	33.46	22
33.48	24	33.48	22
33.5	25	33.5	21
33.52	18	33.52	21
33.54	25	33.54	25
33.56	35	33.56	21
33.58	24	33.58	25
33.6	20	33.6	22
33.62	21	33.62	36
33.64	32	33.64	37
33.66	30	33.66	34
33.68	38	33.68	33
33.7	38	33.7	37
33.72	40	33.72	36
33.74	35	33.74	38
33.76	38	33.76	45
33.78	40	33.78	47
33.8	47	33.8	39
33.82	49	33.82	39
33.84	57	33.84	57
33.86	62	33.86	44
33.88	67	33.88	40
33.9	56	33.9	41
33.92	57	33.92	52
33.94	63	33.94	50
33.96	50	33.96	53
33.98	56	33.98	45
34	61	34	51
34.02	64	34.02	50
34.04	50	34.04	55
34.06	61	34.06	53
34.08	79	34.08	49
34.1	65	34.1	47
34.12	56	34.12	64
34.14	65	34.14	50
34.16	52	34.16	54
34.18	77	34.18	36
34.2	79	34.2	45
34.22	62	34.22	47
34.24	66	34.24	43
34.26	76	34.26	33
34.28	70	34.28	40
34.3	64	34.3	44
34.32	48	34.32	35
34.34	64	34.34	42
34.36	70	34.36	47
34.38	73	34.38	44
34.4	61	34.4	42
34.42	50	34.42	27
34.44	66	34.44	35
34.46	60	34.46	37
34.48	48	34.48	36
34.5	57	34.5	37
34.52	57	34.52	33
34.54	50	34.54	33
34.56	44	34.56	28
34.58	46	34.58	26
34.6	43	34.6	33
34.62	37	34.62	28
34.64	47	34.64	32
34.66	36	34.66	34
34.68	41	34.68	18
34.7	40	34.7	15
34.72	36	34.72	16
34.74	31	34.74	18
34.76	25	34.76	21
34.78	25	34.78	18
34.8	33	34.8	24
34.82	28	34.82	12
34.84	29	34.84	17
34.86	24	34.86	9
34.88	22	34.88	19
34.9	19	34.9	16
34.92	21	34.92	11
34.94	16	34.94	7
34.96	19	34.96	13
34.98	16	34.98	6
35	15	35	10
35.02	14	35.02	7
35.04	12	35.04	6
35.06	16	35.06	8
35.08	10	35.08	15
35.1	10	35.1	9
35.12	10	35.12	12
35.14	11	35.14	9
35.16	10	35.16	7
35.18	9	35.18	9
35.2	6	35.2	9
35.22	10	35.22	11
35.24	8	35.24	4
35.26	7	35.26	10
35.28	12	35.28	6
35.3	10	35.3	8
35.32	8	35.32	7
35.34	7	35.34	10
35.36	9	35.36	9
35.38	6	35.38	8
35.4	3	35.4	10
35.42	6	35.42	7
35.44	7	35.44	1
35.46	9	35.46	12
35.48	3	35.48	11
35.5	4	35.5	9
35.52	5	35.52	7
35.54	6	35.54	9
35.56	6	35.56	7
35.58	4	35.58	12
35.6	7	35.6	9
35.62	8	35.62	7
35.64	2	35.64	5
35.66	2	35.66	7
35.68	5	35.68	7
35.7	4	35.7	7
35.72	5	35.72	6
35.74	6	35.74	5
35.76	6	35.76	3
35.78	6	35.78	5
35.8	4	35.8	8
35.82	5	35.82	6
35.84	6	35.84	8
35.86	6	35.86	8
35.88	4	35.88	1
35.9	8	35.9	9
35.92	1	35.92	6
35.94	3	35.94	2
35.96	5	35.96	5
35.98	3	35.98	5
36	6	36	5
36.02	7	36.02	5
36.04	4	36.04	5
36.06	3	36.06	3
36.08	3	36.08	3
36.1	3	36.1	1
36.12	4	36.12	2
36.14	3	36.14	8
36.16	1	36.16	3
36.18	2	36.18	2
36.2	2	36.2	0
36.22	1	36.22	4
36.24	8	36.24	5
36.26	1	36.26	0
36.28	3	36.28	2
36.3	2	36.3	5
36.32	3	36.32	1
36.34	3	36.34	4
36.36	4	36.36	1
36.38	5	36.38	1
36.4	2	36.4	2
36.42	1	36.42	3
36.44	1	36.44	0
36.46	3	36.46	1
36.48	3	36.48	0
36.5	2	36.5	3
36.52	4	36.52	1
36.54	0	36.54	2
36.56	1	36.56	1
36.58	2	36.58	5
36.6	2	36.6	1
36.62	2	36.62	2
36.64	0	36.64	6
36.66	2	36.66	7
36.68	7	36.68	2
36.7	3	36.7	3
36.72	5	36.72	1
36.74	2	36.74	4
36.76	3	36.76	1
36.78	4	36.78	2
36.8	1	36.8	3
36.82	2	36.82	2
36.84	4	36.84	3
36.86	1	36.86	4
36.88	3	36.88	4
36.9	2	36.9	2
36.92	3	36.92	6
36.94	5	36.94	3
36.96	5	36.96	3
36.98	0	36.98	1
37	3	37	8
37.02	1	37.02	3
37.04	3	37.04	3
37.06	2	37.06	8
37.08	2	37.08	4
37.1	4	37.1	5
37.12	3	37.12	0
37.14	4	37.14	3
37.16	2	37.16	4
37.18	3	37.18	3
37.2	3	37.2	3
37.22	1	37.22	2
37.24	3	37.24	2
37.26	0	37.26	4
37.28	1	37.28	1
37.3	4	37.3	1
37.32	2	37.32	5
37.34	1	37.34	4
37.36	6	37.36	2
37.38	3	37.38	2
37.4	4	37.4	3
37.42	3	37.42	4
37.44	1	37.44	4
37.46	1	37.46	4
37.48	5	37.48	2
37.5	3	37.5	3
37.52	3	37.52	2
37.54	3	37.54	1
37.56	0	37.56	4
37.58	4	37.58	1
37.6	2	37.6	0
37.62	4	37.62	0
37.64	1	37.64	0
37.66	3	37.66	3
37.68	3	37.68	6
37.7	4	37.7	3
37.72	3	37.72	3
37.74	3	37.74	0
37.76	6	37.76	2
37.78	0	37.78	2
37.8	2	37.8	0
37.82	3	37.82	4
37.84	3	37.84	2
37.86	4	37.86	4
37.88	5	37.88	0
37.9	1	37.9	5
37.92	1	37.92	2
37.94	1	37.94	2
37.96	4	37.96	1
37.98	2	37.98	5
38	2	38	2
38.02	2	38.02	2
38.04	2	38.04	6
38.06	2	38.06	1
38.08	2	38.08	4
38.1	2	38.1	5
38.12	3	38.12	6
38.14	5	38.14	3
38.16	4	38.16	2
38.18	1	38.18	5
38.2	4	38.2	2
38.22	3	38.22	3
38.24	0	38.24	0
38.26	3	38.26	2
38.28	4	38.28	6
38.3	7	38.3	1
38.32	0	38.32	4
38.34	8	38.34	2
38.36	3	38.36	1
38.38	5	38.38	2
38.4	0	38.4	5
38.42	1	38.42	1
38.44	1	38.44	2
38.46	0	38.46	0
38.48	1	38.48	0
38.5	1	38.5	4
38.52	1	38.52	2
38.54	2	38.54	6
38.56	0	38.56	4
38.58	2	38.58	3
38.6	5	38.6	4
38.62	2	38.62	1
38.64	2	38.64	5
38.66	6	38.66	2
38.68	2	38.68	3
38.7	2	38.7	3
38.72	3	38.72	1
38.74	1	38.74	4
38.76	0	38.76	5
38.78	2	38.78	2
38.8	1	38.8	5
38.82	3	38.82	1
38.84	3	38.84	2
38.86	4	38.86	3
38.88	1	38.88	3
38.9	2	38.9	1
38.92	5	38.92	6
38.94	1	38.94	2
38.96	1	38.96	7
38.98	4	38.98	5
39	5	39	6
39.02	0	39.02	4
39.04	3	39.04	0
39.06	3	39.06	3
39.08	0	39.08	2
39.1	2	39.1	3
39.12	1	39.12	4
39.14	3	39.14	7
39.16	2	39.16	6
39.18	2	39.18	6
39.2	2	39.2	3
39.22	2	39.22	4
39.24	4	39.24	5
39.26	2	39.26	4
39.28	1	39.28	4
39.3	1	39.3	3
39.32	2	39.32	6
39.34	0	39.34	2
39.36	5	39.36	6
39.38	4	39.38	4
39.4	3	39.4	1
39.42	3	39.42	9
39.44	2	39.44	3
39.46	2	39.46	4
39.48	7	39.48	7
39.5	2	39.5	8
39.52	3	39.52	1
39.54	3	39.54	7
39.56	4	39.56	3
39.58	2	39.58	2
39.6	3	39.6	2
39.62	1	39.62	3
39.64	2	39.64	0
39.66	4	39.66	1
39.68	2	39.68	3
39.7	2	39.7	2
39.72	0	39.72	5
39.74	2	39.74	0
39.76	5	39.76	3
39.78	3	39.78	2
39.8	3	39.8	1
39.82	0	39.82	3
39.84	1	39.84	2
39.86	2	39.86	3
39.88	3	39.88	3
39.9	3	39.9	3
39.92	3	39.92	3
39.94	1	39.94	0
39.96	2	39.96	3
39.98	1	39.98	3
40	3	40	1
40.02	4	40.02	2
40.04	1	40.04	7
40.06	1	40.06	2
40.08	1	40.08	4
40.1	5	40.1	1
40.12	1	40.12	3
40.14	3	40.14	4
40.16	1	40.16	2
40.18	4	40.18	9
40.2	0	40.2	2
40.22	1	40.22	1
40.24	2	40.24	6
40.26	3	40.26	4
40.28	1	40.28	5
40.3	2	40.3	2
40.32	3	40.32	3
40.34	4	40.34	4
40.36	4	40.36	3
40.38	3	40.38	6
40.4	2	40.4	12
40.42	3	40.42	6
40.44	1	40.44	5
40.46	6	40.46	8
40.48	4	40.48	7
40.5	1	40.5	6
40.52	1	40.52	3
40.54	2	40.54	5
40.56	0	40.56	1
40.58	3	40.58	4
40.6	4	40.6	3
40.62	2	40.62	3
40.64	1	40.64	5
40.66	3	40.66	1
40.68	2	40.68	8
40.7	2	40.7	4
40.72	2	40.72	3
40.74	2	40.74	6
40.76	2	40.76	4
40.78	3	40.78	2
40.8	3	40.8	5
40.82	1	40.82	4
40.84	3	40.84	3
40.86	4	40.86	3
40.88	0	40.88	3
40.9	3	40.9	4
40.92	2	40.92	4
40.94	2	40.94	5
40.96	5	40.96	2
40.98	1	40.98	1
41	2	41	2
41.02	3	41.02	5
41.04	1	41.04	7
41.06	2	41.06	4
41.08	2	41.08	4
41.1	3	41.1	2
41.12	2	41.12	2
41.14	1	41.14	4
41.16	3	41.16	6
41.18	2	41.18	5
41.2	1	41.2	3
41.22	2	41.22	5
41.24	4	41.24	6
41.26	2	41.26	5
41.28	2	41.28	7
41.3	4	41.3	1
41.32	6	41.32	5
41.34	4	41.34	9
41.36	5	41.36	9
41.38	3	41.38	3
41.4	1	41.4	7
41.42	0	41.42	3
41.44	2	41.44	6
41.46	4	41.46	7
41.48	4	41.48	10
41.5	2	41.5	8
41.52	6	41.52	7
41.54	1	41.54	5
41.56	7	41.56	8
41.58	2	41.58	2
41.6	2	41.6	8
41.62	2	41.62	5
41.64	1	41.64	4
41.66	1	41.66	8
41.68	2	41.68	2
41.7	5	41.7	8
41.72	1	41.72	4
41.74	0	41.74	2
41.76	1	41.76	11
41.78	2	41.78	3
41.8	5	41.8	4
41.82	1	41.82	7
41.84	1	41.84	6
41.86	2	41.86	7
41.88	2	41.88	3
41.9	3	41.9	3
41.92	0	41.92	5
41.94	3	41.94	5
41.96	5	41.96	4
41.98	1	41.98	4
42	4	42	3
42.02	1	42.02	2
42.04	2	42.04	1
42.06	7	42.06	2
42.08	3	42.08	4
42.1	3	42.1	2
42.12	3	42.12	6
42.14	3	42.14	2
42.16	6	42.16	4
42.18	2	42.18	2
42.2	1	42.2	4
42.22	1	42.22	8
42.24	6	42.24	7
42.26	1	42.26	5
42.28	3	42.28	9
42.3	3	42.3	11
42.32	1	42.32	10
42.34	2	42.34	10
42.36	5	42.36	10
42.38	4	42.38	9
42.4	0	42.4	7
42.42	2	42.42	5
42.44	2	42.44	3
42.46	2	42.46	1
42.48	4	42.48	7
42.5	3	42.5	3
42.52	3	42.52	15
42.54	2	42.54	5
42.56	1	42.56	12
42.58	0	42.58	10
42.6	3	42.6	9
42.62	2	42.62	12
42.64	1	42.64	11
42.66	2	42.66	5
42.68	1	42.68	4
42.7	3	42.7	6
42.72	1	42.72	10
42.74	3	42.74	5
42.76	3	42.76	6
42.78	2	42.78	10
42.8	1	42.8	14
42.82	4	42.82	7
42.84	2	42.84	6
42.86	0	42.86	7
42.88	2	42.88	7
42.9	3	42.9	14
42.92	3	42.92	8
42.94	3	42.94	9
42.96	3	42.96	3
42.98	5	42.98	10
43	5	43	6
43.02	1	43.02	10
43.04	8	43.04	5
43.06	2	43.06	9
43.08	2	43.08	4
43.1	4	43.1	2
43.12	1	43.12	9
43.14	2	43.14	8
43.16	5	43.16	7
43.18	2	43.18	7
43.2	7	43.2	9
43.22	9	43.22	2
43.24	8	43.24	8
43.26	4	43.26	9
43.28	8	43.28	13
43.3	6	43.3	10
43.32	4	43.32	8
43.34	9	43.34	24
43.36	5	43.36	18
43.38	2	43.38	7
43.4	8	43.4	12
43.42	4	43.42	9
43.44	8	43.44	23
43.46	10	43.46	12
43.48	11	43.48	15
43.5	4	43.5	15
43.52	5	43.52	15
43.54	5	43.54	14
43.56	4	43.56	20
43.58	6	43.58	26
43.6	7	43.6	15
43.62	3	43.62	18
43.64	9	43.64	25
43.66	9	43.66	20
43.68	6	43.68	20
43.7	5	43.7	13
43.72	5	43.72	14
43.74	8	43.74	16
43.76	13	43.76	9
43.78	8	43.78	17
43.8	8	43.8	11
43.82	9	43.82	18
43.84	2	43.84	17
43.86	5	43.86	15
43.88	4	43.88	15
43.9	5	43.9	17
43.92	8	43.92	18
43.94	8	43.94	7
43.96	3	43.96	13
43.98	7	43.98	15
44	6	44	12
44.02	3	44.02	11
44.04	4	44.04	8
44.06	9	44.06	17
44.08	4	44.08	8
44.1	9	44.1	9
44.12	4	44.12	7
44.14	5	44.14	5
44.16	6	44.16	12
44.18	10	44.18	14
44.2	4	44.2	13
44.22	6	44.22	13
44.24	7	44.24	8
44.26	9	44.26	17
44.28	8	44.28	11
44.3	9	44.3	12
44.32	12	44.32	11
44.34	9	44.34	8
44.36	12	44.36	12
44.38	10	44.38	6
44.4	12	44.4	8
44.42	8	44.42	14
44.44	7	44.44	10
44.46	14	44.46	13
44.48	8	44.48	9
44.5	16	44.5	20
44.52	19	44.52	17
44.54	12	44.54	13
44.56	10	44.56	19
44.58	16	44.58	17
44.6	19	44.6	15
44.62	14	44.62	24
44.64	32	44.64	18
44.66	24	44.66	26
44.68	13	44.68	21
44.7	23	44.7	24
44.72	25	44.72	27
44.74	17	44.74	24
44.76	16	44.76	35
44.78	21	44.78	31
44.8	20	44.8	38
44.82	18	44.82	32
44.84	15	44.84	32
44.86	21	44.86	38
44.88	15	44.88	30
44.9	22	44.9	31
44.92	11	44.92	39
44.94	20	44.94	44
44.96	26	44.96	34
44.98	11	44.98	33
45	18	45	34
45.02	12	45.02	42
45.04	17	45.04	30
45.06	12	45.06	35
45.08	5	45.08	30
45.1	9	45.1	33
45.12	8	45.12	39
45.14	10	45.14	25
45.16	4	45.16	29
45.18	8	45.18	24
45.2	13	45.2	25
45.22	10	45.22	22
45.24	12	45.24	23
45.26	7	45.26	19
45.28	12	45.28	14
45.3	18	45.3	16
45.32	17	45.32	11
45.34	16	45.34	12
45.36	19	45.36	4
45.38	22	45.38	7
45.4	32	45.4	10
45.42	46	45.42	5
45.44	44	45.44	8
45.46	47	45.46	6
45.48	56	45.48	8
45.5	57	45.5	9
45.52	67	45.52	8
45.54	68	45.54	17
45.56	96	45.56	22
45.58	102	45.58	20
45.6	96	45.6	34
45.62	88	45.62	38
45.64	137	45.64	26
45.66	135	45.66	59
45.68	138	45.68	70
45.7	164	45.7	80
45.72	166	45.72	87
45.74	178	45.74	92
45.76	208	45.76	93
45.78	226	45.78	125
45.8	233	45.8	142
45.82	237	45.82	158
45.84	261	45.84	209
45.86	286	45.86	227
45.88	304	45.88	234
45.9	331	45.9	271
45.92	314	45.92	331
45.94	379	45.94	325
45.96	377	45.96	349
45.98	389	45.98	392
46	381	46	484
46.02	450	46.02	483
46.04	480	46.04	590
46.06	513	46.06	650
46.08	525	46.08	665
46.1	551	46.1	774
46.12	655	46.12	891
46.14	650	46.14	952
46.16	817	46.16	1242
46.18	946	46.18	1288
46.2	1079	46.2	1560
46.22	1428	46.22	2037
46.24	1755	46.24	2364
46.26	2430	46.26	3339
46.28	3711	46.28	4668
46.3	6732	46.3	7511
46.32	17139	46.32	17520
46.34	177165	46.34	94752
46.36	353798	46.36	309959
46.38	122245	46.38	79817
46.4	18935	46.4	19205
46.42	8976	46.42	8944
46.44	272050	46.44	24809
46.46	199872	46.46	354221
46.48	78184	46.48	171379
46.5	36424	46.5	76583
46.52	19651	46.52	30645
46.54	13138	46.54	15477
46.56	9988	46.56	10810
46.58	8120	46.58	8956
46.6	7013	46.6	7808
46.62	6399	46.62	6820
46.64	5844	46.64	6281
46.66	5383	46.66	5753
46.68	5027	46.68	5530
46.7	4716	46.7	5209
46.72	4517	46.72	4778
46.74	4361	46.74	4620
46.76	4129	46.76	4528
46.78	3941	46.78	4446
46.8	3883	46.8	4337
46.82	3589	46.82	4111
46.84	3500	46.84	3990
46.86	3403	46.86	3850
46.88	3363	46.88	3729
46.9	3202	46.9	3631
46.92	3190	46.92	3703
46.94	3088	46.94	3531
46.96	3087	46.96	3324
46.98	3045	46.98	3342
47	2991	47	3372
47.02	2826	47.02	3270
47.04	2738	47.04	3213
47.06	2658	47.06	3109
47.08	2577	47.08	3012
47.1	2413	47.1	2934
47.12	2480	47.12	2950
47.14	2353	47.14	2716
47.16	2316	47.16	2753
47.18	2293	47.18	2607
47.2	2163	47.2	2574
47.22	2123	47.22	2537
47.24	1922	47.24	2468
47.26	1969	47.26	2288
47.28	1983	47.28	2283
47.3	1786	47.3	2207
47.32	1767	47.32	2121
47.34	1629	47.34	2040
47.36	1572	47.36	1978
47.38	1577	47.38	1922
47.4	1490	47.4	1902
47.42	1432	47.42	1747
47.44	1323	47.44	1666
47.46	1280	47.46	1584
47.48	1170	47.48	1477
47.5	1215	47.5	1440
47.52	1117	47.52	1373
47.54	1092	47.54	1293
47.56	1000	47.56	1217
47.58	898	47.58	1216
47.6	903	47.6	1082
47.62	811	47.62	1026
47.64	765	47.64	999
47.66	714	47.66	917
47.68	708	47.68	896
47.7	666	47.7	828
47.72	554	47.72	760
47.74	541	47.74	686
47.76	466	47.76	627
47.78	454	47.78	608
47.8	360	47.8	571
47.82	404	47.82	532
47.84	322	47.84	427
47.86	318	47.86	444
47.88	249	47.88	382
47.9	245	47.9	354
47.92	237	47.92	281
47.94	213	47.94	264
47.96	188	47.96	247
47.98	160	47.98	225
48	123	48	171
48.02	106	48.02	193
48.04	84	48.04	156
48.06	71	48.06	128
48.08	78	48.08	113
48.1	49	48.1	100
48.12	62	48.12	91
48.14	33	48.14	68
48.16	36	48.16	64
48.18	24	48.18	49
48.2	19	48.2	46
48.22	11	48.22	34
48.24	14	48.24	28
48.26	7	48.26	19
48.28	7	48.28	15
48.3	3	48.3	4
48.32	6	48.32	16
48.34	0	48.34	4
48.36	9	48.36	6
48.38	5	48.38	5
48.4	5	48.4	3
48.42	5	48.42	3
48.44	13	48.44	4
48.46	7	48.46	6
48.48	10	48.48	4
48.5	13	48.5	4
48.52	12	48.52	4
48.54	21	48.54	6
48.56	17	48.56	8
48.58	13	48.58	14
48.6	21	48.6	15
48.62	24	48.62	11
48.64	18	48.64	9
48.66	31	48.66	11
48.68	46	48.68	13
48.7	20	48.7	21
48.72	28	48.72	18
48.74	40	48.74	16
48.76	36	48.76	18
48.78	26	48.78	27
48.8	23	48.8	13
48.82	20	48.82	17
48.84	24	48.84	27
48.86	23	48.86	20
48.88	20	48.88	17
48.9	33	48.9	21
48.92	26	48.92	21
48.94	20	48.94	25
48.96	18	48.96	25
48.98	19	48.98	17
49	9	49	29
49.02	27	49.02	16
49.04	19	49.04	16
49.06	12	49.06	17
49.08	14	49.08	14
49.1	8	49.1	15
49.12	15	49.12	14
49.14	15	49.14	18
49.16	12	49.16	12
49.18	7	49.18	12
49.2	7	49.2	12
49.22	8	49.22	4
49.24	5	49.24	10
49.26	3	49.26	3
49.28	7	49.28	8
49.3	0	49.3	11
49.32	2	49.32	6
49.34	3	49.34	4
49.36	2	49.36	7
49.38	0	49.38	7
49.4	4	49.4	7
49.42	2	49.42	4
49.44	3	49.44	3
49.46	2	49.46	4
49.48	1	49.48	7
49.5	2	49.5	6
49.52	3	49.52	5
49.54	2	49.54	1
49.56	2	49.56	4
49.58	3	49.58	1
49.6	2	49.6	1
49.62	6	49.62	4
49.64	4	49.64	3
49.66	7	49.66	5
49.68	7	49.68	8
49.7	6	49.7	4
49.72	6	49.72	10
49.74	8	49.74	6
49.76	8	49.76	7
49.78	6	49.78	4
49.8	5	49.8	5
49.82	4	49.82	4
49.84	12	49.84	6
49.86	7	49.86	6
49.88	4	49.88	7
49.9	8	49.9	2
49.92	3	49.92	2
49.94	8	49.94	4
49.96	7	49.96	6
49.98	4	49.98	7
50	2	50	5
50.02	6	50.02	4
50.04	7	50.04	2
50.06	7	50.06	3
50.08	1	50.08	5
50.1	2	50.1	7
50.12	4	50.12	9
50.14	3	50.14	9
50.16	3	50.16	3
50.18	5	50.18	4
50.2	4	50.2	5
50.22	6	50.22	2
50.24	2	50.24	3
50.26	1	50.26	10
50.28	5	50.28	7
50.3	5	50.3	3
50.32	1	50.32	5
50.34	4	50.34	1
50.36	3	50.36	5
50.38	3	50.38	7
50.4	2	50.4	5
50.42	2	50.42	5
50.44	3	50.44	2
50.46	2	50.46	2
50.48	1	50.48	2
50.5	6	50.5	3
50.52	4	50.52	4
50.54	0	50.54	5
50.56	0	50.56	2
50.58	0	50.58	2
50.6	2	50.6	4
50.62	3	50.62	1
50.64	0	50.64	4
50.66	2	50.66	4
50.68	1	50.68	4
50.7	1	50.7	3
50.72	1	50.72	3
50.74	1	50.74	3
50.76	3	50.76	2
50.78	2	50.78	4
50.8	2	50.8	2
50.82	4	50.82	4
50.84	2	50.84	3
50.86	7	50.86	0
50.88	1	50.88	3
50.9	1	50.9	3
50.92	4	50.92	3
50.94	3	50.94	2
50.96	3	50.96	3
50.98	0	50.98	3
51	2	51	5
51.02	2	51.02	4
51.04	3	51.04	2
51.06	1	51.06	3
51.08	5	51.08	2
51.1	0	51.1	8
51.12	4	51.12	2
51.14	3	51.14	2
51.16	0	51.16	4
51.18	1	51.18	3
51.2	1	51.2	4
51.22	1	51.22	0
51.24	2	51.24	6
51.26	3	51.26	1
51.28	0	51.28	4
51.3	6	51.3	1
51.32	1	51.32	4
51.34	2	51.34	2
51.36	1	51.36	2
51.38	1	51.38	6
51.4	2	51.4	4
51.42	2	51.42	1
51.44	1	51.44	3
51.46	2	51.46	1
51.48	1	51.48	3
51.5	6	51.5	3
51.52	0	51.52	0
51.54	3	51.54	1
51.56	2	51.56	1
51.58	0	51.58	1
51.6	1	51.6	0
51.62	2	51.62	3
51.64	3	51.64	3
51.66	2	51.66	2
51.68	3	51.68	0
51.7	4	51.7	2
51.72	3	51.72	2
51.74	2	51.74	2
51.76	2	51.76	2
51.78	0	51.78	0
51.8	2	51.8	4
51.82	1	51.82	5
51.84	0	51.84	1
51.86	2	51.86	3
51.88	0	51.88	3
51.9	0	51.9	3
51.92	4	51.92	2
51.94	0	51.94	3
51.96	1	51.96	4
51.98	0	51.98	1
52	3	52	2

[truncated: 18 more sheets: Fig. 4d, Sup Fig. S1, Sup Fig. S2a, Sup Fig. 2b, Sup Fig. 2c, Sup Fig. 2d, Sup Fig. S3, Sup Fig. S4, Sup Fig. S5a, Sup Fig. S5b, Sup Fig. S5c, Sup Fig. S5d, Sup Fig. S6c, Sup Fig. S6d, Sup Fig. S9e, Sup Fig. S9f, Sup Fig. S11c, Sup Fig. S11d]
